# Supplementary material for: N-Termini of Fungal CSL Transcription Factors Are Disordered, Enriched in Regulatory Motifs and Inhibit DNA Binding in Fission Yeast
Source: PLoS One. 2011 Aug 12;6(8):e23650. doi: 10.1371/journal.pone.0023650 (PMC3155561; doi:10.1371/journal.pone.0023650)
Supplement: Text S3 — Multiple sequence alignment used for CSL sequence partitioning (TXT). (TXT) [file pone.0023650.s005.txt]

Text S3 - Multiple sequence alignment used for CSL sequence partitioning

Division into N-terminus, core (NTD+BTD+betaC4 linker) and C-terminus (CTD+tail) based on C. elegans crystal structure (Kovall and Hendrickson, 2004) 

Alignment coordinates:
N	1-829 (...MIDFL)
core	830-1756 (SNKEKYE....FFEAMG)
C	1757-2134


CLUSTAL 2.0.12 multiple sequence alignment


Cc_F1           ------------------------------------------------------------
Lb_F1           ------------------------------------------------------------
Pp_F1_a         ------------------------------------------------------------
Pp_F1_b         ------------------------------------------------------------
Pc_F1           ------------------------------------------------------------
Mg_F1           ------------------------------------------------------------
Um_F1           ------------------------------------------------------------
Pb_F1_a         ------------------------------------------------------------
Pb_F1_b         ------------------------------------------------------------
Ro_F1_a         ------------------------------------------------------------
Ro_F1_b         ------------------------------------------------------------
Ro_F1_c         ------------------------------------------------------------
So_F1           ------------------------------------------------------------
Sc_F1           ------------------------------------------------------------
Sp_F1           ------------------------------------------------------------
Sj_F1           ------------------------------------------------------------
Cc_F2           ------------------------------------------------------------
Lb_F2           ------------------------------------------------------------
Pc_F2           ------------------------------------------------------------
Pp_F2           ------------------------------------------------------------
Um_F2           MFQPTWSQEAHAQPPHQLHPQEGSSLPKDMQLPQQIQYDPSQISHQAPVHQLSEYDASIS
Ml_F2           ------------------------------------------------------------
Ro_F2_a         ------------------------------------------------------------
Ro_F2_b         ------------------------------------------------------------
Pb_F2_a         ------------------------------------------------------------
Ro_F2_c         ------------------------------------------------------------
Pb_F2_c         ------------------------------------------------------------
Ro_F2_d         ------------------------------------------------------------
Pb_F2_b         ------------------------------------------------------------
Mm_M            ------------------------------------------------------------
Hs_M            ------------------------------------------------------------
Xl_M            ------------------------------------------------------------
Dr_M            ------------------------------------------------------------
Dm_M            ------------------------------------------------------------
Hr_M            ------------------------------------------------------------
Ci_M            ------------------------------------------------------------
Ce_M            ------------------------------------------------------------
Mm_ML           ------------------------------------------------------------
Hs_ML           ------------------------------------------------------------
Dr_ML           ------------------------------------------------------------
Sp_F2           ------------------------------------------------------------
So_F2           ------------------------------------------------------------
Cn_F2           ------------------------------------------------------------
Sj_F2           ------------------------------------------------------------
                                                                            

Cc_F1           ------------------------------------------------------------
Lb_F1           ------------------------------------------------------------
Pp_F1_a         ------------------------------------------------------------
Pp_F1_b         ------------------------------------------------------------
Pc_F1           ------------------------------------------------------------
Mg_F1           ------------------------------------------------------------
Um_F1           ------------------------------------------------------------
Pb_F1_a         ------------------------------------------------------------
Pb_F1_b         ------------------------------------------------------------
Ro_F1_a         ------------------------------------------------------------
Ro_F1_b         ------------------------------------------------------------
Ro_F1_c         ------------------------------------------------------------
So_F1           ------------------------------------------------------------
Sc_F1           ------------------------------------------------------------
Sp_F1           ------------------------------------------------------------
Sj_F1           ------------------------------------------------------------
Cc_F2           ------------------------------------------------------------
Lb_F2           ------------------------------------------------------------
Pc_F2           ------------------------------------------------------------
Pp_F2           ------------------------------------------------------------
Um_F2           QLPNAAPPDPSAYPFSIQPQQHRDTHLAHNDPPYSIAQQHNRFDDPMSASADLSAARPDS
Ml_F2           ------------------------------------------------------------
Ro_F2_a         ------------------------------------------------------------
Ro_F2_b         ------------------------------------------------------------
Pb_F2_a         ------------------------------------------------------------
Ro_F2_c         ------------------------------------------------------------
Pb_F2_c         ------------------------------------------------------------
Ro_F2_d         ------------------------------------------------------------
Pb_F2_b         ------------------------------------------------------------
Mm_M            ------------------------------------------------------------
Hs_M            ------------------------------------------------------------
Xl_M            ------------------------------------------------------------
Dr_M            ------------------------------------------------------------
Dm_M            ------------------------------------------------------------
Hr_M            ------------------------------------------------------------
Ci_M            ------------------------------------------------------------
Ce_M            ------------------------------------------------------------
Mm_ML           ------------------------------------------------------------
Hs_ML           ------------------------------------------------------------
Dr_ML           ------------------------------------------------------------
Sp_F2           ------------------------------------------------------------
So_F2           ------------------------------------------------------------
Cn_F2           ------------------------------------------------------------
Sj_F2           ------------------------------------------------------------
                                                                            

Cc_F1           ------------------------------------------------------------
Lb_F1           ------------------------------------------------------------
Pp_F1_a         ------------------------------------------------------------
Pp_F1_b         ------------------------------------------------------------
Pc_F1           ------------------------------------------------------------
Mg_F1           ------------------------------------------------------------
Um_F1           ------------------------------------------------------------
Pb_F1_a         ------------------------------------------------------------
Pb_F1_b         ------------------------------------------------------------
Ro_F1_a         ------------------------------------------------------------
Ro_F1_b         ------------------------------------------------------------
Ro_F1_c         ------------------------------------------------------------
So_F1           ------------------------------------------------------------
Sc_F1           ------------------------------------------------------------
Sp_F1           ------------------------------------------------------------
Sj_F1           ------------------------------------------------------------
Cc_F2           ------------------------------------------------------------
Lb_F2           ------------------------------------------------------------
Pc_F2           ------------------------------------------------------------
Pp_F2           ------------------------------------------------------------
Um_F2           MQSVASLYLDGQTMSVDNASLDLGTSHHSNDYLAQHDDPSRSRPPTGSEQNWSHHTLPSN
Ml_F2           ------------------------------------------------------------
Ro_F2_a         ------------------------------------------------------------
Ro_F2_b         ------------------------------------------------------------
Pb_F2_a         ------------------------------------------------------------
Ro_F2_c         ------------------------------------------------------------
Pb_F2_c         ------------------------------------------------------------
Ro_F2_d         ------------------------------------------------------------
Pb_F2_b         ------------------------------------------------------------
Mm_M            ------------------------------------------------------------
Hs_M            ------------------------------------------------------------
Xl_M            ------------------------------------------------------------
Dr_M            ------------------------------------------------------------
Dm_M            ------------------------------------------------------------
Hr_M            ------------------------------------------------------------
Ci_M            ------------------------------------------------------------
Ce_M            ------------------------------------------------------------
Mm_ML           ------------------------------------------------------------
Hs_ML           ------------------------------------------------------------
Dr_ML           ------------------------------------------------------------
Sp_F2           ------------------------------------------------------------
So_F2           ------------------------------------------------------------
Cn_F2           ------------------------------------------------------------
Sj_F2           ------------------------------------------------------------
                                                                            

Cc_F1           ------------------------------------------------------------
Lb_F1           ------------------------------------------------------------
Pp_F1_a         ------------------------------------------------------------
Pp_F1_b         ------------------------------------------------------------
Pc_F1           ------------------------------------------------------------
Mg_F1           ------------------------------------------------------------
Um_F1           ------------------------------------------------------------
Pb_F1_a         ------------------------------------------------------------
Pb_F1_b         ------------------------------------------------------------
Ro_F1_a         ------------------------------------------------------------
Ro_F1_b         ------------------------------------------------------------
Ro_F1_c         ------------------------------------------------------------
So_F1           ------------------------------------------------------------
Sc_F1           ------------------------------------------------------------
Sp_F1           ------------------------------------------------------------
Sj_F1           ------------------------------------------------------------
Cc_F2           ------------------------------------------------------------
Lb_F2           ------------------------------------------------------------
Pc_F2           ------------------------------------------------------------
Pp_F2           ------------------------------------------------------------
Um_F2           QAHHDASATGALAGPHRAARPAALKIDMPSVVSRGVHDTTASTGTDPVSAEPGSATTPHA
Ml_F2           ------------MSNYLYPSSTETSSYSTELNSHNTNDQSTPWHPHSWSATPDPPSAQTI
Ro_F2_a         ------------------------------------------------------------
Ro_F2_b         ------------------------------------------------------------
Pb_F2_a         ------------------------------------------------------------
Ro_F2_c         ------------------------------------------------------------
Pb_F2_c         ------------------------------------------------------------
Ro_F2_d         -------------------------------MTGIPPQHDIIKH-------SIIFHNNDT
Pb_F2_b         -------------------------------MPSMADSTSSPSYGCSSQPLSPEMQNNRK
Mm_M            ------------------------------------------------------------
Hs_M            ------------------------------------------------------------
Xl_M            ------------------------------------------------------------
Dr_M            ------------------------------------------------------------
Dm_M            ------------------------------------------------------------
Hr_M            ------------------------------------------------------------
Ci_M            ------------------------------------------------------------
Ce_M            ------------------------------------------------------------
Mm_ML           ------------------------------------------------------------
Hs_ML           ------------------------------------------------------------
Dr_ML           ------------------------------------------------------------
Sp_F2           -------------------------------------------------------MSPNV
So_F2           -------------------------------------------------------MNPRR
Cn_F2           ------------------------------------------------------------
Sj_F2           ------------------------------------------------------------
                                                                            

Cc_F1           ------------------------------------------------------------
Lb_F1           ------------------------------------------------------------
Pp_F1_a         ------------------------------------------------------------
Pp_F1_b         ------------------------------------------------------------
Pc_F1           ------------------------------------------------------------
Mg_F1           ------------------------------------------------------------
Um_F1           ------------------------------------------------------------
Pb_F1_a         ------------------------------------------------------------
Pb_F1_b         ------------------------------------------------------------
Ro_F1_a         ------------------------------------------------------------
Ro_F1_b         ------------------------------------------------------------
Ro_F1_c         ------------------------------------------------------------
So_F1           ------------------------------------------------------------
Sc_F1           ------------------------------------------------------------
Sp_F1           ------------------------------------------------------------
Sj_F1           ------------------------------------------------------------
Cc_F2           ----------------------------------------------------------MA
Lb_F2           -----------------------------------------------------------M
Pc_F2           ----MAQTSATSSGYSSWLPLSANAGAERRSMEHGLTTAVSPADILKPPSAPRSARHRSM
Pp_F2           ----MAST--------AWLAMHS-ATPDRR----------SEFDLLKNPPAHHYARERKM
Um_F2           LQTRFAPLPQLPPSMYDNQPMLQQHSDSANSTTMHDAPASSGSALMPAFGTESAYFAQAS
Ml_F2           QDQLYHQAEAELDPELSGSPRKSSNHLSHSRSYPTLLQPHPISDDASPNPLLSSLRSGSV
Ro_F2_a         ------------------------------------------------------------
Ro_F2_b         ------------------------------------------------------------
Pb_F2_a         ------------------------------------------------------------
Ro_F2_c         -----------------------------------------------------------M
Pb_F2_c         -------------------------------------------------------MYDAM
Ro_F2_d         KPQPPSPE-------------------------------------------------TPT
Pb_F2_b         RKQLQYPTSVDNSPYMNIPYPPAQWSTDPYATHSSIGYTTEKPDMMSWPSTQFDPRSTST
Mm_M            ------------------------------------------------------------
Hs_M            ------------------------------------------------------------
Xl_M            ------------------------------------------------------------
Dr_M            ------------------------------------------------------------
Dm_M            ------------------------------------------------------------
Hr_M            ------------------------------------------------------------
Ci_M            ------------------------------------------------------------
Ce_M            ------------------------------------------------------------
Mm_ML           ------------------------------------------------------------
Hs_ML           ------------------------------------------------------------
Dr_ML           ------------------------------------------------------------
Sp_F2           QKRPSSEDIKTQEFYDSTRNIRRVATAIGSINANLESPQLYSLAKSTSLQEPVRIYGDSV
So_F2           FRHYSFEKLSPSSFQEYSSEARNVTEPYPPIETHSPQNSFTSMLNSFPFGKDDQLSSNSS
Cn_F2           ---------------------------------------------------------MSY
Sj_F2           -----------------------------------------------MSGLKNHSPYGIA
                                                                            

Cc_F1           ------------------------------------------------------------
Lb_F1           ------------------------------------------------------------
Pp_F1_a         ------------------------------------------------------------
Pp_F1_b         ------------------------------------------------------------
Pc_F1           ------------------------------------------------------------
Mg_F1           ------------------------------------------------------------
Um_F1           ------------------------------------------------------------
Pb_F1_a         ------------------------------------------------------------
Pb_F1_b         ------------------------------------------------------------
Ro_F1_a         ------------------------------------------------------------
Ro_F1_b         ------------------------------------------------------------
Ro_F1_c         ------------------------------------------------------------
So_F1           ------------------------------------------------------------
Sc_F1           ------------------------------------------------------------
Sp_F1           ------------------------------------------------------------
Sj_F1           ------------------------------------------------------------
Cc_F2           SLDFASAPPPAQHSLYPQPSDLDGANFNLPHSETVGVFP--PLRTD--FPADTKYRQSDQ
Lb_F2           SLDFPSGNGQPPHSLYSQP-DLDQP-FNMHNSDSSSTSPSHPHIGG--SLQQHTYDHPDR
Pc_F2           SIDFT--PTGPHQSMFAQP-DIDQPFSSLQG-------GDLAHSGSHMSVGGHPLDRNDP
Pp_F2           SMDFS--PSGTPQGIYAQP-DLDHSFGSLQSPADMSAPQQNAHNGGHMHMSAHSLDRVDA
Um_F2           ALGSPALAHQAPDHILNSPRLHQAESLAGVPGVPERLGPSAAHLGVAVSPSSPMMSQLSA
Ml_F2           GLDIPQPAGHFTSYSFEHN--LFQPSHHSHQQGSSLIPSLPSHQNQLHGSPSRLRTYSDA
Ro_F2_a         ------------------------------------------MNDPELLSNDEADL----
Ro_F2_b         ------------------------------------------MNYPELLTN---------
Pb_F2_a         -MTTLNNCEL----------------------TDTSRKRKQEFNDPKYLTPWSDYMDSNS
Ro_F2_c         FTTETRKRKQ----------------------DEMNTTLPTNWTDFIYSTPSSP------
Pb_F2_c         FDSFCRKRKL----------------------EDT------QWSDYVYSSPSSPVP----
Ro_F2_d         SSSSSRKRKQ-----------------DFQFTPDHLS-----FPQYNYAEPET-------
Pb_F2_b         STPESRVRQPSSTSSATVDIDDLFDQIDPTLIPGTSSNPARSFYVYDQDQPPTDQQSASI
Mm_M            ------------------------------------------------------------
Hs_M            ------------------------------------------------------------
Xl_M            ------------------------------------------------------------
Dr_M            ------------------------------------------------------------
Dm_M            ------------------------------------------------------------
Hr_M            ------------------------------------------------------------
Ci_M            ------------------------------------------------------------
Ce_M            ------------------------------------------------------------
Mm_ML           ------------------------------------------------------------
Hs_ML           ------------------------------------------------------------
Dr_ML           ------------------------------------------------------------
Sp_F2           SPAISSSKAHSTSSVSPYYSEKNESQALNADGTAFANPSFHSFGLPQEDSQDNTQTYSTP
So_F2           VPVEYPSNTSDPS--SAFYSRYFQSLQGNVSSELKDTKKMNSPPPPNSGEFNDPCNLYVS
Cn_F2           QWNHNHDTSTSHRDQDPVYQDYDKQNVGYTPMQGQGMLDLMGIPQPMFFPGIQTEFNNGR
Sj_F2           PNTVNSETQNVARPQDENSNWNMEVAYDRLETRSPLIARLNTVCPPTYMNPQAPCSTYDD
                                                                            

Cc_F1           ------------------------------------------------------------
Lb_F1           ------------------------------------------------------------
Pp_F1_a         ------------------------------------------------------------
Pp_F1_b         ------------------------------------------------------------
Pc_F1           ------------------------------------------------------------
Mg_F1           ------------------------------------------------------------
Um_F1           ------------------------------------------------------------
Pb_F1_a         ------------------------------------------------------------
Pb_F1_b         ------------------------------------------------------------
Ro_F1_a         ------------------------------------------------------------
Ro_F1_b         ------------------------------------------------------------
Ro_F1_c         ------------------------------------------------------------
So_F1           ------------------------------------------------------------
Sc_F1           ------------------------------------------------------------
Sp_F1           ------------------------------------------------------------
Sj_F1           ------------------------------------------------------------
Cc_F2           LDTPDTHQNYDLFPNQQQ--HFSSQRYRTNASSSSSLGHPYAMNSD--------------
Lb_F2           MEATDTTN-YDLFPNSSSGASFSSNRYRTNASSSSSLGHNYGMHS---------------
Pc_F2           LDIDTHGS-YDIFS-SSSG-SLASQRYRTNASSSSSLGPNYSLGV---------------
Pp_F2           LDVPDQSA-YDIFAGSPSG-SLASQRFRSGASSSS-----YGLPT---------------
Um_F2           GHYSPTSTLSGAFSSRPGS-RPASRGLKSVASFTSSAGTGTGTGTASGSEAHATGRPRSS
Ml_F2           SIQSSIAGHPDHFRSRSGSDSSSSWPNLHTPITPADMAFQNNNYS---------------
Ro_F2_a         ------------------------------------------------------------
Ro_F2_b         ------------------------------------------------------------
Pb_F2_a         LQQPSIDLFGMPGILQDSAMTDITQANDHSRRHSVAVGELNYHSFPVKQ-----------
Ro_F2_c         -------SIDNLFDQHSYSFDSS--SGTNSRRHSVAVGELDYHSFDLN------------
Pb_F2_c         ---PAPISVDPLATFHDFTLTQQDISGSHSRRHSVAVGELDFHSMDMFK-----------
Ro_F2_d         ----PLALQHEKFIQSLHPD-GSVGENEELMVVNFDQ-----------------------
Pb_F2_b         ISSQPQACQSFDFITSSYAYSGQSLQDVPLDIHSFPLRESPQVPSQLGS-----------
Mm_M            ------------------------------------------------------------
Hs_M            ------------------------------------------------------------
Xl_M            ------------------------------------------------------------
Dr_M            ------------------------------------------------------------
Dm_M            ------------------------------------------------------------
Hr_M            ------------------------------------------------------------
Ci_M            ------------------------------------------------------------
Ce_M            ------------------------------------------------------------
Mm_ML           ------------------------------------------------------------
Hs_ML           ------------------------------------------------------------
Dr_ML           ------------------------------------------------------------
Sp_F2           YTTMNPSNEMHPYPPATFENNYSVLPDHSSQPNAYSFTGSNILPTQSPS-LNQMQDYQNL
So_F2           PFKIWPADNQQPFQSVYDTLPEAVQSSESDRFQDTAFHSLYNPSFLNPSHLPAYPAQQPI
Cn_F2           ASVGVTGGYQNSMPPPQYQFRPALALDTTGGYLAPQPQPPSAYSELPSG-----------
Sj_F2           SNITEQQRYSSGFVASSADPSLYPSQIPRVGYYVDSADPSPYADDTG-------------
                                                                            

Cc_F1           ------------------------------------------------------------
Lb_F1           ------------------------------------------------------------
Pp_F1_a         ------------------------------------------------------------
Pp_F1_b         ------------------------------------------------------------
Pc_F1           ------------------------------------------------------------
Mg_F1           ----------------------MDPSNVPQASADASSTEGVAEAVASKYMNELTARLLST
Um_F1           ----------------------MEAGESIDSAGASSAAANPPDQSSSKSGLESGEPQPAD
Pb_F1_a         ------------------------------------------------------------
Pb_F1_b         ------------------------------------------------------------
Ro_F1_a         ------------------------------------------------------------
Ro_F1_b         ------------------------------------------------------------
Ro_F1_c         ------------------------------------------------------------
So_F1           ------------------------------------------------------------
Sc_F1           ------------------------------------------------------------
Sp_F1           ------------------------------------------------------------
Sj_F1           ------------------------------------------------------------
Cc_F2           ----------NGLYSHSGFADSVPSFGSSNSNP-------------------YDMIN---
Lb_F2           ----------EGVYSHSSFSDSVPSFNGSNTNP-------------------YDMISSLP
Pc_F2           ----------DPIYQQSSFSDNISSFHSSNSNP-------------------YDLIGSLS
Pp_F2           ----------DNMYSQGGFPDGLPSFQGSSSSP-------------------YDMMNGIS
Um_F2           SGSGVAPRPISALTRTTSMQSDIASFQAASPQPALTQSRSVQNFGQMQHPSMPGPLSSPR
Ml_F2           -------------VAFKSDYDNSSQFDPTSHHHQ-----------------QQRQLSLSI
Ro_F2_a         ------------------------------------------------------------
Ro_F2_b         ------------------------------------------------------------
Pb_F2_a         -----------EPATTTTPEQWDPDL---------------------------------S
Ro_F2_c         -----------------------------------------------------------S
Pb_F2_c         -----------QEFDMSKWDADFQQLLGAAWAPP----------------PINPQPTFDS
Ro_F2_d         ------------SNPFPRLTQP-IDLDDLLQ-----------------------------
Pb_F2_b         -----------EPNQNTRYRQSDLQLHDLHTV---------------------------H
Mm_M            ------------------------------------------------------------
Hs_M            ------------------------------------------------------------
Xl_M            ------------------------------------------------------------
Dr_M            ------------------------------------------------------------
Dm_M            ------------------------------------------------------------
Hr_M            ------------------------------------------------------------
Ci_M            ------------------------------------------------------------
Ce_M            ------------------------------------------------------MPLAYS
Mm_ML           ------------------------------------------------------------
Hs_ML           ------------------------------------------------------------
Dr_ML           ------------------------------------------------------------
Sp_F2           QQNGSSNTTIPSFSSQHDLSQGLTHQPVPNHDEYAFSYPYELQRKPLIPAHPVPSFR-PT
So_F2           SDEISDSLKSTRLSYPQPLSSNPDSLDFPNATAYAFLDSTVPSAANTYPLSAYTTYSSQL
Cn_F2           -------------------------------------------------------LRTDL
Sj_F2           ----------IRTPGNEAKLGMASELPQMGMNNDANSVLRQQQQQQQSHQQQLQALTNQS
                                                                            

Cc_F1           ----------------------------------MPPA--------VAVVDGDPNSRSAT
Lb_F1           ----------------------------------MP------------SPDSSPHNLLAT
Pp_F1_a         ------------------------------MRTILPFASDPLHLQMASVTTAGPQDHLVP
Pp_F1_b         ------------------------------MRTILPFASDPLHLQMASVTTAGPQDHLVP
Pc_F1           -----------------------------MASIAVPSPADP----FPAPETANPQELSRP
Mg_F1           ASESSTLQNEMATQTSASPP-----------TVTPSADVSAPNAVTASAPDAELDSTTAA
Um_F1           TGDNTHQNRTSGFDTSEDRPSPDLTIMDGIPSLDTSNLVSFLPAATAQDKTGEHEPSLEE
Pb_F1_a         ---------------------------------------------MNSSTHVLSEEVFGS
Pb_F1_b         ---------------------------------------------MEHS-HVISGQVFGS
Ro_F1_a         ------------------------------------------------------------
Ro_F1_b         -----------------------------------------MNEEEPVESHIRSEQIFGS
Ro_F1_c         -----------------------------------------MN-RDVLESRIMSEQIFGS
So_F1           -------------------------------MTDFDGW---NVKDS-ENDPFSLDSTKIE
Sc_F1           -------------------------------MAGFGSW---NIPESNENDSLTLDNLKIE
Sp_F1           -------------------------------MGDYFAWDFANISGSNTSGSLNLNQLNLD
Sj_F1           -------------------------------MGLHSST---RYDRASPESSMQLFSLYAA
Cc_F2           -TYSSGKVSPLTPSDPVGGLHHGP-------------------FPPSVPSKDFSPSTYQD
Lb_F2           SSYSSDKISPLTPSDSVSGLHHSP-------------------AYPSG--KDYPTPGYGD
Pc_F2           SSYSSGKPSPITPSD-VSALPHSSG-----------------FPFSNGQSKDFPPHHSYH
Pp_F2           SSYSSGKPSPLTPNDGMGGFQAPSG-----------------FSFSNGQAKDFHPHAPFQ
Um_F2           PPAAAGGTEPWSPAHSHMAQSHSFRGPYSGPGFQTPQMQQFSPTLTSPAQSQYSPHTHFG
Ml_F2           QEAENSQGNGTSPRQGIYELPSSQT------------DALEQYNNSNSIFGHLATPTNPR
Ro_F2_a         VYSSDSVPSSWSSFN----------------------------DYQMLNHSETPTSFFSS
Ro_F2_b         --EVESIPSSWSS-----------------------------------NSSLPHVSLFSP
Pb_F2_a         QLFGSSLPSSWSSSSSQGTHRERPNSVHR-------RTLTLIPDVARITPGPSTPVFFPP
Ro_F2_c         LLEERPLHKRAMSLREDDLTANLFSS-----------------YLFDLVDTRPRELSMDS
Pb_F2_c         PALERGIPRRALSLS---LSLSNHQS-----------------FLQSLQDDPPQ---MST
Ro_F2_d         ---QRQAFQTWDASSS-------------------------SPIQSPTRYSPGTPGFFTP
Pb_F2_b         RRNQQQLIQSWVGATYSAPQQVSPNH---------------SPAGSNPAFSPVTPAFFSP
Mm_M            ------------------------------------------------------------
Hs_M            ------------------------------------------------------------
Xl_M            ------------------------------------------------------------
Dr_M            ------------------------------------------------------------
Dm_M            -----------------------------------------MKSYSQFNLNAAAPPAIAY
Hr_M            ------------------------------------------------------------
Ci_M            ------------------------------------------------------------
Ce_M            THDNFYESPKTPQPTWDHVHAQFPLGEPARNLDKFIVPEAMFQSVSPLAGVAAAPSQIAA
Mm_ML           ------------------------------------------------------------
Hs_ML           ------------------------------------------------------------
Dr_ML           ------------------------------------------------------------
Sp_F2           SALKVNMNSNVPSSDSVRNSSPNQYYASTSKQSIPSQSQNLQPPQKASVLGTVNNYRQYQ
So_F2           PELSTPHDFTYPSSAYADQSMSPLQTPSISLANTSS--TNMNSPAIDGIPRTTHKLSSNA
Cn_F2           GSNTDGDLVTPNSYSSAGVQYPPYNSDFMTSLSVNTGMVNPGQSGRGIEQPQPMLGTYQP
Sj_F2           AFNHMGWDVAGHFLPGDSGRFPAVTDAFSSQFVPLQHPQHDTNPYHGLPNAGAYPEVYPA
                                                                            

Cc_F1           PNVAQSVTNKRSLQPDI-NPKRSP------------------------------------
Lb_F1           -------------------AKNTP------------------------------------
Pp_F1_a         PIHQDLSRSATPQQPDL-SLLVSN------------------------------------
Pp_F1_b         PIHQDLSRSATPQQPDL-SLLVSN------------------------------------
Pc_F1           SSSAQPTFDSLVHTPASSHPDDVQ------------------------------------
Mg_F1           SLEKFMSTLKEHLQLDTDTWDMSG------------------------------------
Um_F1           QIQAFTAGLANQLRPSSAEPQHTPRQDSIVNSPYDTPTQANGTPATAEDIASFETLIASL
Pb_F1_a         SKKIQFVQTTSSMDSLLSAVDRAP------------------------------------
Pb_F1_b         SRKIQFIG-ISPIDSHLNTAMHLP------------------------------------
Ro_F1_a         ---------MTPMESLLNAIDKVE------------------------------------
Ro_F1_b         SRKIQFIG---------LSKPPLP------------------------------------
Ro_F1_c         SRKIQFIG---------LSKPPLA------------------------------------
So_F1           KLKNELILRGDFDLDQN-NNQAVNS-----------------------------------
Sc_F1           NLKNELILRGDLNLDQN-NDQNVNT-----------------------------------
Sp_F1           NINNGLHNQEDGAGGRNENSERVGSGS---------------------------------
Sj_F1           -VNSALSSLERKDRQTN-------------------------------------------
Cc_F2           MGDRRLG-MNGNGYQNDYQDDYSINGMNNGL---AFPQS-MPQFPDRLG-----------
Lb_F2           MSERRLPNGSSTGYQSEYSDEYGIGGVNNGL---SFPPSTIQHFQDRLG-----------
Pc_F2           EPMLDRRISNASGYSNDFNDEFGSMGVNHGLGLNGFPPSGLPPFPDRLG-----------
Pp_F2           D--VDRRPG---SYQSEFSDDYGGM---TGMPIG-FSPSQLQSFQDPIS-----------
Um_F2           SNSSGMIPFFSPSMDTMQHFQASTGHPAESFDIAGFSEQRLSSALANSASISGAPPSATT
Ml_F2           HQVLNRRMSNDPSVDDGLSSNRHESPLSLDIPSAPLSGQRSRSPSALRGS----------
Ro_F2_a         NLLDTLK----------QEDDFMH--LNTSRTVHPL------------------------
Ro_F2_b         SFLETLK----------LEDE------NDFNTIHPS------------------------
Pb_F2_a         NFLDALN----------SEEEEHDTFQDTFQDTFPLNL----------------------
Ro_F2_c         SIISDLS----------LNDLSNN-NPD-LYKFNTSLE----------------------
Pb_F2_c         KEIMMLP----------FMDPSCL-SPDDFLSLQPLQD----------------------
Ro_F2_d         GFLESLQ-------EHPVYDHSLS------IDYGSHHFNQEYN-----------------
Pb_F2_b         SFLDSLQGDGHSSPRQLTLDQSYSQPVSTGLDTRPLDWNSDYNSTQADQRLNMVAQTRDM
Mm_M            ------------------------------------------------------------
Hs_M            ------------------------------------------------------------
Xl_M            ------------------------------------------------------------
Dr_M            ------------------------------------------------------------
Dm_M            ET----------------------------------------------------------
Hr_M            ------------------------------------------------------------
Ci_M            ------------------------------------------------------------
Ce_M            LQ----------------------------------------------------------
Mm_ML           ------------------------------------------------------------
Hs_ML           ------------------------------------------------------------
Dr_ML           ------------------------------------------------------------
Sp_F2           NSFISLNDYQAAQSNISSPSSRFPTPYSPSVPFGTYQEKE--------------------
So_F2           TNKHHFQQSLATHPSIESESQHLFAPN--------FYESS--------------------
Cn_F2           TVMPQYGYYSIPHPEMQQAQQPVEPSVQLGTISPSELGQR--------------------
Sj_F2           DPTSSYSGPFTDQQGNFGSSFGDVVPGGNPTSS---------------------------
                                                                            

Cc_F1           ----------------------------------------------TPQVGGAPSPVVAQ
Lb_F1           ----------------------------------------------STSTQAPPPPITAA
Pp_F1_a         ----------------------------------------------HHASLANGQPAGSP
Pp_F1_b         ----------------------------------------------HHASLTNGQHADSP
Pc_F1           ----------------------------------------------TADTTANRRPSSPT
Mg_F1           ---------------------------------------------SAEDVFSSSLPAMLD
Um_F1           MPTPQ---------------------------------PGSPAPPPTQDVLAQSASQSIP
Pb_F1_a         --------------------------------------------RINLPYTQ-------S
Pb_F1_b         --------------------------------------------SPHPLRTQPASHQYTS
Ro_F1_a         --------------------------------------------PITKKRKL--------
Ro_F1_b         --------------------------------------------PQQQQKDQ--------
Ro_F1_c         --------------------------------------------PAQQQKDQ--------
So_F1           ---------------------------------------EAVPIQVLSLFSAVNSALTNV
Sc_F1           ---------------------------------------EAMPIQVLSLFSAVNSALTNV
Sp_F1           --------------------------------------PGSVSMQVLSLFSAVNSALATL
Sj_F1           --------------------------------------------AIQAFPESVSEASTDS
Cc_F2           ------------------------------------------------RYPND-RFS-HP
Lb_F2           ------------------------------------------------RFPPD-RYN-HA
Pc_F2           ------------------------------------------------RVQNESRYPNST
Pp_F2           ------------------------------------------------RMQASGRYP-SI
Um_F2           HQREGHSTPTIVEEEEDVPQRQTRATVLRTAHTDVRIEPGFQSHPAAHQLQHHHPNLQQL
Ml_F2           ---------------------------------------------SNQHLQAPMSAGASY
Ro_F2_a         ---------------------------------------------------TIPDNNNHS
Ro_F2_b         ---------------------------------------------------VIY---HHS
Pb_F2_a         ---------------------------------------------------NIDPLGLYD
Ro_F2_c         ---------------------------------------------------TITPSATLT
Pb_F2_c         ---------------------------------------------------STISPSILA
Ro_F2_d         --------------------------------------------------PLLVKLEEQS
Pb_F2_b         LSPPASPPHS----------------------------SNSSTNSSPPITPMYGRLSNLS
Mm_M            ------------------------------------------------------------
Hs_M            ------------------------------------------------------------
Xl_M            ------------------------------------------------------------
Dr_M            ------------------------------------------------------------
Dm_M            ------------------------------------------------------TVVNPN
Hr_M            ------------------------------------------------------------
Ci_M            ------------------------------------------------------------
Ce_M            ------------------------------------------------------QIQALM
Mm_ML           ------------------------------------------------------------
Hs_ML           ------------------------------------------------------------
Dr_ML           ------------------------------------------------------------
Sp_F2           --------------------------------------------KSYSQDHAELSYYQQS
So_F2           --------------------------------------------SLFYQPYTDQP--HQD
Cn_F2           ----------------------------------------------QPLKPTKSFSDLMM
Sj_F2           --------------------------------------------NSPAVLELSGHSPTHL
                                                                            

Cc_F1           DPNLSIQSILAASKK------------------------------------DGPTNG---
Lb_F1           DPNASIHSILTASKK------------------------------------DPPANSQPW
Pp_F1_a         STDQTIQSILEVAKH------------------------------------VSAPSNGPP
Pp_F1_b         STDQTIQSILEVAKH------------------------------------VSAPSNGPP
Pc_F1           QPAQTIQSILTATTEP-------------------------------DTSCAAPPAQPAW
Mg_F1           DPSAALASTSTGAAP----------------------FAHTSGFPLDRSSTLTDASASAA
Um_F1           DAATQTASITSESEPSSTSADSAAQNFVDKLLREANLFPQESVNQQQHEFTISNGVQDAS
Pb_F1_a         KQTMSIEALLDTNGHI------------------------------------SKSSAKRS
Pb_F1_b         HQTMSIESLLDSNGET------------------------------------P-------
Ro_F1_a         --SMSIESMIEKR-----------------------------------------------
Ro_F1_b         ---MSIESLLTFS-----------------------------------------------
Ro_F1_c         ---MSIESLLTFS-----------------------------------------------
So_F1           EKTETDSSHIQAKLE------------------------------------DDP----KS
Sc_F1           EKTETGSRHVQAKLE------------------------------------DDP----KG
Sp_F1           EKSEEFPSVVKDEQS------------------------------------IFPAVAKAS
Sj_F1           ELQRQQQ---QVPQS------------------------------------VPP------
Cc_F2           QGQQQVQSHISPAQSTDMMRGIPP--HATHSFD-RDPSAGYDSM-HYMNPNPHQDMSLRM
Lb_F2           SG-----PTIPSHHGPDILRSVAP--HATHSFR-EGGVAGYDEMPHYIGASPHQDVALRM
Pc_F2           VPPLTATSHLTQSHSPELIRGVAP--QATH-------LPSFDDMNFMGASPTVYDPPLRL
Pp_F2           VSPLSVPPHVHQSSGPDMLRGVNP--HATHGFRSEGGVPSYDDMPQFLAPNPQVDFPLRI
Um_F2           QHPHSMRQHQPPHPLPQLLPGHLP--PALHRSHSDQLSGLCMDAPPTFRNQMSYPPHMRP
Ml_F2           SRSTSIDSTYTRARSSSLALGHSSDEGGMSQAFNTAWSASAQQLPAQIGSQFAGLHIEGG
Ro_F2_a         PTRNIISS------------------------PLNNNYDNTSLFHAIFKEDEKDK-----
Ro_F2_b         PQTTTISS------------------------PDHSN---------LFNLQENKI-----
Pb_F2_a         PISSYIPQT---------------------FVPTDVDEMTHWVLNASIKQEALTPPPMQS
Ro_F2_c         NEINSMAD--------------------WLLENPQKRPRRSTDSP--LGSSSDS----SS
Pb_F2_c         DDTNSTTTTTTTT------------TDISFTENNIKRPRRTVVVPPTLASPPNSPFSLSP
Ro_F2_d         PEKNLVSQSG---------------ESVTSLFPSDPAS----IVRPNQAHDSPIRRSSS-
Pb_F2_b         IRSTPVSVSVSAPGQIPFNGHHYYDNSATTTIPTNMTGGHPMLVVATAAHPPTIPEAASE
Mm_M            ---------------------MPSGFPQSPRTSPRARPKTRITGALPMDYSEGLSAEERP
Hs_M            -----------------------------------------------------MAWIKR-
Xl_M            ---------------------MQPGIPKYTPS------------------AIQLAPVVTG
Dr_M            -----------------------------------------------------MAPVVTG
Dm_M            GSPLDPHQQQQQQSQDMPHFGLPGPQPPSSQQQQQQLQVHHQQQQQQQQQQQQQQHQQQM
Hr_M            ---------MYHLNVTPDKQTSPHGCLVVSETDQQRSHVKER-VNGTPNQNGGTSTSSKP
Ci_M            ---------MYHPHHLP-----AHGQVQSHQHREDAAATSSRDVNGGLSVT--ESAIASF
Ce_M            TFQMQQNNLFPKIDTISKSPTPELASPSAKRMRLSPSTSSHSDVASTSKGTNGQDQSKNS
Mm_ML           ----------------------------MDPRETTDPSLPPGPLTHLSLPDSSEVRLQSD
Hs_ML           ----------------------------MDPAGAADPSVPPNPLTHLSLQDRSEMQLQSE
Dr_ML           ----------------------------MQDQRKEDRD------TGLSIVDSTDSHLYTP
Sp_F2           PSMMPPYDRSSVYFQQP----LSRTDVPNQSFQQYPTTVDGGSMIPNLYPTSAEQMGLYP
So_F2           TSCLPPSLHSNAYCHKPPKHAQYRATHPDSIISTRPLTSDAYAFQ------NGEPISIKK
Cn_F2           GSRASSSSSLASQDVPDGWNGNALEDWTRPLSRALPSSGTPVSQSAGSRQLPAAADVSAL
Sj_F2           YGAGDAPRLQQLHQQPRQQFHVSDYGQFHVPAGTNNPNANNGFRVPFGGSSPGPELSQTS
                                                                            

Cc_F1           TSQATWHPPPPPATST--------------------------------------------
Lb_F1           ASNSSLPVAPAVQSQS--------------------------------------------
Pp_F1_a         IPWNSLPPPPPPENSS--------------------------------------------
Pp_F1_b         ITWNNLPPPPPPENSS--------------------------------------------
Pc_F1           NPTANVGHPPRETHSA--------------------------------------------
Mg_F1           DANASADPEPIPLSVS--------------------------------------------
Um_F1           IPTATTETEPKASSVGDDALTASLEQFMASLQARVSSSLATEAATDTDAAKAKQAEESTV
Pb_F1_a         WTYDITDRSPKTKIHR--------------------------------------------
Pb_F1_b         --------APRQPVKR--------------------------------------------
Ro_F1_a         ------------------------------------------------------------
Ro_F1_b         --------HPRQSQTA--------------------------------------------
Ro_F1_c         --------HPRQSQTA--------------------------------------------
So_F1           RVFDSHSGVPVNRGS---------------------------------------------
Sc_F1           HFFNSLSHIQMNEQS---------------------------------------------
Sp_F1           NSLDELAQNIIPAPSP--------------------------------------------
Sj_F1           AVLFSPSSIPENPKK---------------------------------------------
Cc_F2           STAVDETLARMKLQAPPIG-----------------------------------------
Lb_F2           P-SVDETLARMKLQGHPIMG----------------------------------------
Pc_F2           PASVNDDMARLRLQG---------------------------------------------
Pp_F2           PGMRMPQTS----AS---------------------------------------------
Um_F2           SLYQQVSMAEMDQLRQIHGLGVT-------------------------------------
Ml_F2           NSYGVQSLEGLGMGPGEIAYNHQPGG----------------------------------
Ro_F2_a         -----------NLNHTCI------------------------------------------
Ro_F2_b         -----------YSNHQQK------------------------------------------
Pb_F2_a         SPSTSPSPPIPSLQSMSY------------------------------------------
Ro_F2_c         SP-PITPMQQVSLGFEPI------------------------------------------
Pb_F2_c         SPSPPTPLQANSM-FEPIRCTAE-------------------------------------
Ro_F2_d         -------HTTASSPHR------L-------------------------------------
Pb_F2_b         EDETRLTSGPISSPHRNHPNVII-------------------------------------
Mm_M            AHAPSAGKFGERPPP---------------------------------------------
Hs_M            -------KFGERPPP---------------------------------------------
Xl_M            -------KFGERPQP---------------------------------------------
Dr_M            -------KFGELPQP---------------------------------------------
Dm_M            QMSLLPGPYRPHIEE---------------------------------------------
Hr_M            R------SVFENRPP---------------------------------------------
Ci_M            R------SLREKYPP---------------------------------------------
Ce_M            PTNSDPFYTIGQSTPNTSSFLDTSNSSFGAPSTVVANPMTNYQLAF--------------
Mm_ML           GP--SLLGSWTRSPP---------------------------------------------
Hs_ML           ADRRSLPGTWTRSSP---------------------------------------------
Dr_ML           DACFTHLRE-DQSFS---------------------------------------------
Sp_F2           QDSQNKDTYPKSLVNRPSS-----------------------------------------
So_F2           SKSMTEDSVPINTTSESAS-----------------------------------------
Cn_F2           PDLTKRPSFASSPLRNPS------------------------------------------
Sj_F2           FYDGPEFPAPAESSHASLLR----------------------------------------
                                                                            

Cc_F1           --------STG----------KRKLDETESEDTHSKIRRIVRDHVSQDPARVVP------
Lb_F1           --------SAG----------KRKLDESESEDPHSKIRRIVRDHVSQDPSRVMP------
Pp_F1_a         --------GPGPSTQSQRANVKRRLEDSDAENPHNKIRRVVQDHVSHDPARVMP------
Pp_F1_b         --------GPGPSTQSQRANVKRRLEESDVENPHNKIRRVVQDHVSHDPARVMP------
Pc_F1           --------LPGPPPAPPRTSTKRKLDASEADDPHTKIRRVVRDHVSQHTPRPIP------
Mg_F1           VPVPVPVSPPSIPPVPR-----ERVHSLSPAEHRQKIAQLVREHMHEEAHGLTKLG----
Um_F1           KSKPSPQKQPKVVKKPKKVLGKRKYREIGPMERRSRVEKALSEYIASIDTLTKPNS----
Pb_F1_a         ----------------------SQLETHSPPTEHCPEPIQHLSLSSSLLLPPQR------
Pb_F1_b         ----------------------PLSQPCVPPSTKIRR------------LPPP-------
Ro_F1_a         -------------------------QLNSPP------------------LSPKQ------
Ro_F1_b         ----------------------STNDITINNLLTCDMKRKWAEPSLSVRKKLKK------
Ro_F1_c         ----------------------STNDITIDNLLTCDVK----EP---TRKRAKK------
So_F1           ---------------------RKRKNIE-ELVSRDSTQDLISKNLNLLYRYKLDKR--VD
Sc_F1           ---------------------RKRKNMEDENVSENSINDLISKNIELLCQNNLNQG--AD
Sp_F1           -----------------PGFNRKRKTFD-EDSSVEMIRRAISDHLDLLNNCCIGIANLNE
Sj_F1           ---------------------RKASFSNHQDPLIAQIRETIFDHLNLLLKKGSATSNALC
Cc_F2           ----------------------------TSSDLQTFIRPFLEQYVRTPN-----------
Lb_F2           ----------------------------TSNDLHTFIRPFLDQYVRTPN-----------
Pc_F2           -----------------------------SGDLQTFIRPYLDQYIRTPN-----------
Pp_F2           -----------------------------ATDLQTFIRPYLDQYVRSGN-----------
Um_F2           --------------------------ERNFGDCSAFIQDYVRQYISTSS-----------
Ml_F2           --------------------------HHQYTTHQTQLMAYPEHSISRAERE---------
Ro_F2_a         ------------------------------NQIGEDMKCSVHRYLITKQ-----------
Ro_F2_b         ------------------------------NLI--------QHYLSTKQ-----------
Pb_F2_a         ------------------------------AQQSDSLKSSIQHYLLQNS-----------
Ro_F2_c         -------------------------------QEEWDLQPLIQNYLLQKQS----------
Pb_F2_c         -----------------------------LSQSPTSFKPLLQQYLVSRN-----------
Ro_F2_d         -----------------------------VHLSPLKIKPFIQTYLAHAIT----------
Pb_F2_b         -----------------------------DRRSVKTNRQMIQAFQAATFRPHIQKYL---
Mm_M            -------------------------------------KRLTREAMRNYLK----------
Hs_M            -------------------------------------KRLTREAMRNYLK----------
Xl_M            -------------------------------------KRLTREAMRNYLK----------
Dr_M            -------------------------------------KRLTREAMRNYLK----------
Dm_M            -------------------------------------KKLTRDAMEKYMR----------
Hr_M            -------------------------------------QRLTREAMSKYLR----------
Ci_M            -------------------------------------KKLTRDAMRRYLK----------
Ce_M            ----------------------QAKLGSLHSLIGDSVQSLTSDRMIDFLSN---------
Mm_ML           -----------------------------------EHAIILREGVRTCLQ----------
Hs_ML           -----------------------------------EHTTILRGGVRRCLQ----------
Dr_ML           -----------------------------------SLLKVTRDSVRQYLQ----------
Sp_F2           -------------------AVCEPARNDSIPMMVYSQPVTIEQRIQYVLSN---------
So_F2           -------------------CLIPPS--------LYSYHTYIEERLRYVLQH---------
Cn_F2           --------------------------FSPLSPSASDTDSIIKQYIRAPNR----------
Sj_F2           --------------------------PSTSHSDSMGLNAPDRNNLFQRVKNVLR------
                                                                            

Cc_F1           ----------------MTTVICLHAAVAQKSYGSEKRFLCPPPIVHIEG---PVWH----
Lb_F1           ----------------MTTVICLHAAVAQKSYGSEKRFLCPPPVVHIEG---PVWH----
Pp_F1_a         ----------------MTTVICLHAAVAQKSYGTEKRFLCPPPVVHIEG---PVWN----
Pp_F1_b         ----------------MTTVICLHAAVAQKSYGTEKRFLCPPPVVHIEG---PVWN----
Pc_F1           ----------------MTTVLCLHAAVAQKSYGTEKRFLCPPPIVHIEG---PVWN----
Mg_F1           --TG-------STAPLMTKIKCLHASVAQKSYGSEKRFLCPPPVVHVQG---TLR-----
Um_F1           --VTGPIPAADPSKTKMTTIRCSHASVAQKSYGSEKRFFNPPPIISITG---PLRRYAEH
Pb_F1_a         ----------------LSTITCLHAAVAQKSYGSEKRFLCPPPVVTLKSTTPG-------
Pb_F1_b         ----------------TTTITCLHASVAQKSYGSEKRFLCPPPVVNINSSSHI-------
Ro_F1_a         ----------------PNKVTCYHASIAQKSYGTEKRFLCPPPIVISQS-----------
Ro_F1_b         ----------------KSKVVCYYGAVAQKSYGSEKRFLCPPPIVQLKG-----------
Ro_F1_c         ----------------TSKMTCYYGAVAQKSYGSEKRFLCPPPLVQVHH-----------
So_F1           IRLNEVNKNVNNGGSQYIKITCRHASVIQKSYGSEKRFLCPPPILMIDGPFQSLLG----
Sc_F1           LWLNDASKGMKDGRSQMIKISCRHASVIQKSYGSEKRFLCPPPVLMIDGPFQSLLG----
Sp_F1           DSVHKISLTRSGKPSQLVTVSCRHSSVIQKSYGSEKRYLCPPPMVYINGNYSSIFN----
Sj_F1           NRIRDP-LNQYNQANKLVTISYQHASVAQKSYGAEKRYLCPPPLISITGNTGSILG----
Cc_F2           -----------RLAFGERTIIVMSSKVAQKSYGTEKRFLCPPPTAIMIGN-SWWSESTR-
Lb_F2           -----------RLAFGERTIIVMSSKVAQKSYGTEKRFLCPPPTAIMIGN-SWWTDVVR-
Pc_F2           -----------RLAFGERTVIVMSSKVAQKSYGTEKRFLCPPPTAIMIGN-SWWSDVHR-
Pp_F2           -----------RLAFGERTVIVMSSKVAQKSYGTEKRFLCPPPTAIMIGN-SWWSDVVR-
Um_F2           -----------RLGLGERNVLIMTTRVAQKSYGAEKRFLCPPPLVILIGS-SWWNVCPAS
Ml_F2           --------ALLAFLLGERTVLVLSGKVAQKSYGAEKRFLCPPPSALLLGC-SWWSAAEAD
Ro_F2_a         -------------DE--RKITILTSKVAQKSYGSEKRFLCPPPYIILSGSNNWWSTQN--
Ro_F2_b         -------------GE--KKLTILTSKVAQKSYGNEKRFLCPPPSTILSGTGHWWTAKQ--
Pb_F2_a         -------------PENCYTAMLLTSKVAQKSYGTEKRFLCPPPSTILQGP-NWWTHNCKA
Ro_F2_c         --------REDYIPG-ERTIMILTSKVAQKSYGTEKRFLCPPPATIMKGT-NWWTSDKLT
Pb_F2_c         ---------QGLVPTNERTVMILTSKVAQKSYGTEKRFLCPPPTTLLTGA-DWWSHEQQA
Ro_F2_d         --------QPAATQLGEKTVIVLTSKVAQKSYGTEKRFLCPPPTAILVGT-SWWTTK--E
Pb_F2_b         -------RSPDPMSVGERTVVILTSKVAQKSYGTEKRFLCPPPTAILVGT-TWWTPKKDA
Mm_M            -------------ERGDQTVLILHAKVAQKSYGNEKRFFCPPPCVYLMGS-GWKKKKE--
Hs_M            -------------ERGDQTVLILHAKVAQKSYGNEKRFFCPPPCVYLMGS-GWKKKKE--
Xl_M            -------------ERGDQTVLILHAKVAQKSYGNEKRFFCPPPCVYLMGS-GWKKKKE--
Dr_M            -------------ERGDQTVLILHAKVAQKSYGNEKRFFCPPPCVYLMGC-GWKKKKE--
Dm_M            -------------ERNDMVIVILHAKVAQKSYGNEKRFFCPPPCIYLFGS-GWRRRYE--
Hr_M            -------------ERNDQTLIILHAKVAQKSYGNEKRFLCPPPCLYLMES-GWKQKQQ--
Ci_M            -------------DPNDQTLIVLHAKVAQKSYGNEKRFFCPPPCMYLLGN-GWKRKQQ--
Ce_M            ------------KEKYECVISIFHAKVAQKSYGNEKRFFCPPPCIYLIGQ-GWKLKKDRV
Mm_ML           -------------QRCEQTVWILHAKVAQKSYGNEKRFFCPPPCVYLAGP-GWRVKPM--
Hs_ML           -------------QQCEQTVRILHAKVAQKSYGNEKRFFCPPPCVYLSGP-GWRVKPG--
Dr_ML           -------------FRPDQSVTILHAKVAQKSYGNEKRFFCPPPCVYLSGH-GWKVRQE--
Sp_F2           -------------CHCLSAFYLCMPSLCQKSYGTERRYLCPPIVLYLLGTTWLNNVTDN-
So_F2           -------------HETLCSFNICMPSVCQKSYGNERRYLCPPIVLYFLGVNWFNYESDE-
Cn_F2           ------------LAFGERKIIVMSPKVGQKSYGTEKRFLVPHPKAILIGSGWWAKSPDG-
Sj_F2           ------------HPELLCAMKVFMPSLGQKSYGKERRYICPPAVVYLLGSSWFRCPLDKI
                                          : ***** *:*:: *                   

Cc_F1           -----------------------------------------------LRTQSLSMAVVSE
Lb_F1           -----------------------------------------------MRTQQLAMAVVSE
Pp_F1_a         -----------------------------------------------MKNQQLAMAVLTE
Pp_F1_b         -----------------------------------------------MKNQQLAMAVLTE
Pc_F1           -----------------------------------------------MKNQQFSMTVVSE
Mg_F1           ---------------------------------------------HAPSAPMLLMQVQGE
Um_F1           GAATLLTPLSSED--------------------------------PEEDQCRVSLVVRGD
Pb_F1_a         ---------------------------------------------LRTDSPIVSMSVVC-
Pb_F1_b         ---------------------------------------------GQHNKPQVSLAVVC-
Ro_F1_a         -----------------------------------------------QTNCMISMTIMN-
Ro_F1_b         ----------------------------------------------ANKEMELSMSILC-
Ro_F1_c         ----------------------------------------------STRNLLLSMSILC-
So_F1           ------------------------------------------------ISFRVEISIINE
Sc_F1           ------------------------------------------------LSFRVEISIMNE
Sp_F1           ------------------------------------------------QSFRTEISIMND
Sj_F1           ------------------------------------------------HSFSVQLAITNE
Cc_F2           --------------------RGEEPKLAPPRVVVSISGE--------PAPQECSIEWTSS
Lb_F2           --------------------RGEDPKLYPPRVVISISGE--------PVPQEGSIEWTGS
Pc_F2           --------------------RGEEPKLCPPRVVVSISGE--------PAPQEGSIEWTSA
Pp_F2           --------------------RGEEPKLCPPRVVVSISGE--------PAPQESSIEWTGA
Um_F2           TRPSPFAPAGAA-----DPDQAAPTVLSPPRVTINISGE--------PGVQDGALEWASS
Ml_F2           PR---------------RPIGNHRVALVPPTTIISMSGEQ-------SMPSEAYSEWMSM
Ro_F2_a         ---------------------------NPPNVHIQLSGE--------QPRPYCHIDWYKE
Ro_F2_b         ---------------------------HPPNLTIQISGE--------KLSHQGTIDWYKD
Pb_F2_a         PADSR--------------------VPSPPRLTVHVSGE--------AASQTGILDWYSS
Ro_F2_c         DKKTPSLFHSPS------------NALQSPKLTIHISGE--------TIQQTGVIEWQTS
Pb_F2_c         SRATP------------------------AKLTIQISGE--------ATSQTGVLEWHNQ
Ro_F2_d         KIQD---KEETLRIPS----LEKDILLAPPKLTVSISGE--------TSTQAGQLEWYTV
Pb_F2_b         TLDDGHVSDDAQSQPPDPFLIDNERVLAPPRLTVCISGE--------ASSQAGHIEWYTV
Mm_M            ------------------------------QMERDGCSE-------QESQPCAFIGIGNS
Hs_M            ------------------------------QMERDGCSE-------QESQPCAFIGIGNS
Xl_M            ------------------------------QMERDGCSE-------QESQPCAFIGIGNS
Dr_M            ------------------------------QMEREGCSE-------QESQPCAFIGIGNS
Dm_M            ------------------------------EMLQQGEGE-------QGAQLCAFIGIGSS
Hr_M            ------------------------------ILEEADQAP-------EAGQVHAFIGIGSS
Ci_M            ------------------------------ILEEEEGSS-------EAGQLHAFIGIGSS
Ce_M            AQLYK---------------------TLKASAQKDAAIENDPIHEQQATELVAYIGIGSD
Mm_ML           ------------------------------QDQALQSAE-------TGPTVCGYMGLDGA
Hs_ML           ------------------------------QDQAHQAGE-------TGPTVCGYMGLDSA
Dr_ML           ------------------------------QFKASGLNE-------SACRIFGYMGLDSS
Sp_F2           -----------------------------LKISAQTLEDK------DNPKFAKNIFYYNA
So_F2           -----------------------------MVIMSNIVKDA------EDENLSKSILYYNT
Cn_F2           -----------------------------CPVSPLQPPRINISLTGEQAVKDSIISWTDL
Sj_F2           N------------------------------IIANAADDPD--NLKTSETPTFYTSSSDS
                                                                            

Cc_F1           TGE-RSFEQKATLD----------------------------------------------
Lb_F1           SGE-RSFEQKAPLD----------------------------------------------
Pp_F1_a         AGE-RSFEQKAPLD----------------------------------------------
Pp_F1_b         AGE-RSFEQKAPLD----------------------------------------------
Pc_F1           GGE-RSFEQRAPID----------------------------------------------
Mg_F1           DGDSFSGEQMTSLD----------------------------------------------
Um_F1           TDEYFSNENVAVLD----------------------------------------------
Pb_F1_a         ESIDRPVEQRASLD----------------------------------------------
Pb_F1_b         ENGDKPLEQHAMLD----------------------------------------------
Ro_F1_a         ENNQAILEQRTLLD----------------------------------------------
Ro_F1_b         EDND-ILEQHTALD----------------------------------------------
Ro_F1_c         EDQG-LLEQRAILD----------------------------------------------
So_F1           EGQ-YSQTVGEVYN----------------------------------------------
Sc_F1           EGQ-YSQAISEIYN----------------------------------------------
Sp_F1           FGQ-CSQPISEEYT----------------------------------------------
Sj_F1           QGQ-HSNQVSENFA----------------------------------------------
Cc_F2           SGKSFDVTDPP-------------------------------------------------
Lb_F2           SGKSFDVGDPP-------------------------------------------------
Pc_F2           TGKAFDVSDPP-------------------------------------------------
Pp_F2           TGKAFDVSDPP-------------------------------------------------
Um_F2           SGRLIDVGNPS-------------------------------------------------
Ml_F2           SGHVVGDQASL-------------------------------------------------
Ro_F2_a         -GTLINQH-LAATYAS--------------------------------------------
Ro_F2_b         -GNLLDQP-SAVLLAN--------------------------------------------
Pb_F2_a         -GTMLDAEGAGAAIAA--------------------------------------------
Ro_F2_c         SGNIIDNNA---------------------------------------------------
Pb_F2_c         QGALLDSAASMAATACV-------------------------------------------
Ro_F2_d         SGATVGQTGQIKPPIKPESTS-----------------------RFRSSESRHPPADAYS
Pb_F2_b         SGVTVGQTGHVKAAQPSSSSSSSSPSGNGTTSGTSAQQEGLHPNRFRSAESRNNNFDWYH
Mm_M            D---QEMQQLNLEG----------------------------------------------
Hs_M            D---QEMQQLNLEG----------------------------------------------
Xl_M            E---QEMQQLNLEG----------------------------------------------
Dr_M            E---QEMQQLNLEG----------------------------------------------
Dm_M            D---QDMQQLDLNG----------------------------------------------
Hr_M            D---QEMQQLNLDG----------------------------------------------
Ci_M            E---QEMQQLHLDG----------------------------------------------
Ce_M            T---SERQQLDFSTGKVRHPG---------------------------------------
Mm_ML           SGSAPETQKLNFEE----------------------------------------------
Hs_ML           SGSATETQKLNFEQ----------------------------------------------
Dr_ML           NDPRTDSFKLSFEE----------------------------------------------
Sp_F2           DGALISPETDIAKSTYQL------------------------------------TNYNEN
So_F2           DGKEISFYSEKRAS----------------------------------------ANHEQC
Cn_F2           NGKNMDEKASTQGVKID-------------------------------------------
Sj_F2           ATNLLSLGQVKLDDPLEQ------------------------------------------
                                                                            

Cc_F1           -------NNMVSSFKFLHVTGTA-KAKSFQLSLDIAEPPPPSLNPEGSETSAN-------
Lb_F1           -------NNMTASFKFLHVTGTA-KAKSFQLSLDIAEPPPPALNLEGSDPPS--------
Pp_F1_a         -------QSLTASFKFLHVSGTA-KTKSFQLSLDIAEPP--ATSADGSETGN--------
Pp_F1_b         -------QSLTASFKFLHVSGTA-KTKSFQLSLDIAEPP--ATSADGSESDN--------
Pc_F1           -------HNLSASFKFLHVTGSA-KSKSFQLSLNITEPS--PPTADGSEPTVPG------
Mg_F1           -------DSGHARFTELHVTGTG-KAKSFRLQLHLLAPR------DDAAPIKRMRLGLGL
Um_F1           -------GRLETKMRSLYVTPTG-RSKSFRLQLNLLRPSGLEPHLPIFSPLKKSRAADAL
Pb_F1_a         -------DNQSGSFKYLHVTGTA-KAKQFCLRVGLS---------------HSHSHSHSQ
Pb_F1_b         -------ENLSGSFKYLHVTGTA-KAKQFCLRVSLANQNETENDTSTTVTTNAESTTKSS
Ro_F1_a         -------DESKGYFKYLYVTSSA-KSKQFRIKLNMN------------------------
Ro_F1_b         -------EHHSGSFRYLHVTGTA-KAKQFKLQLNLLQ-----------------------
Ro_F1_c         -------ENQRGSFRYLHVTGTA-KAKQFKLQLNLLQP----------------------
So_F1           -------NQRCMVFRSLHVSSLA-AAKSRNLKLSIDFFSTIT------------------
Sc_F1           -------NQQCMVFRSLHVSSLA-AAKSKILRLSIDFVSTVT------------------
Sp_F1           -------GQGCMIFRSLHISSLV-AAKSKNLRLSLDMFSNVN------------------
Sj_F1           -------ERQSVAFRSLHISSSI-AAKAKSFNLNIDVISSS-------------------
Cc_F2           ---SGTTYLGRCVGKQLFISDVDEKKKKVEALVKVTAPASDDEP----------------
Lb_F2           ---TGTTYIGRCVGKQLFISDVDEKKKKVEALVKITAPGSEEDS----------------
Pc_F2           ---TGTTYIGRCVGKQLFISDVDEKKKKVEALVKIMAPSADDEP----------------
Pp_F2           ---TGTTYLGRCVGKQLYISDVDEKKKKVEALVKIMAPAAEDEP----------------
Um_F2           ---SEMAISGRCIGKQLYISDVDEKRRHVEALVAISVPGSSPMD----------------
Ml_F2           ---DDVVIAGRCVGKQLHISEVDEKTKRVEALVKVIGPGFGSPE----------------
Ro_F2_a         ---QGDILVGNCLSKQLHISDTDEKRKSVQAHVSIQLDQS--------------------
Ro_F2_b         ---QGSNLIGNCVSKQLHVSGADEKRRKAQVQVEIRSGQG--------------------
Pb_F2_a         ---DDPSMLGKCVSKHLHISDVDEKRKRVEVQVNIQLSSG--------------------
Ro_F2_c         -----QKVFGRCISKQLYINDADEKRKRVEVLAKIQLGNG--------------------
Pb_F2_c         -LGETQTISGKCVSKQLHINDADEKRKRVEVLVKIQLGNG--------------------
Ro_F2_d         NERQELLAAGKSVSKHLYIHDADEKRKRVECLVKLQLANG--------------------
Pb_F2_b         NHHQEPLAAGKNVSKHLFINDADEKRKRVECLVKIQLANG--------------------
Mm_M            --------KNYCTAKTLYISDSD-KRKHFMLSVKMFYGNS--------------------
Hs_M            --------KNYCTAKTLYISDSD-KRKHFMLSVKMFYGNS--------------------
Xl_M            --------KNYCTAKTLYISDSD-KRKHFMLSVKMFYGNS--------------------
Dr_M            --------KNFCTAKTLYISDSD-KRKHFMLSVKMFYGNS--------------------
Dm_M            --------KQYCAAKTLFISDSD-KRKHFMLSVKMFYGNG--------------------
Hr_M            --------KNFCTAKTLYISDTD-KRKHFMLCVKMFFGSG--------------------
Ci_M            --------KNFCTAKTLYISDTD-KRKHFMLNVKMFFGGGG-------------------
Ce_M            DQRQDPNIYDYCAAKTLYISDSD-KRKYFDLNAQFFYGCG--------------------
Mm_ML           ----QPDSREFGCAKTLYISDAD-KRKHFRLVLRLVLRGG--------------------
Hs_ML           ----QPDSREFGCAKTLYISDAD-KRKHFRLVLRLVLRGG--------------------
Dr_ML           ----QTDKKMFACAKTLYISDTD-KRKHFRLLLHLFHNGG--------------------
Sp_F2           TNFDSFPVWGNALLKTIYYTGQG-KNDGFGRSTFLQLSVQSK------------------
So_F2           QKLN--PVWASTMLKTIYYTGTG-EHDKLGRSMQLQLQIDTK------------------
Cn_F2           ----DQPFTGSVAGKNLHISDNDPKRKEVKALVTVKAPLNKHAGPNGWGNAKGTLSDVSN
Sj_F2           -QQSPSPIWANTVLKTLYYSGKG-DHNTYGRSTTLQVHVRTP------------------
                                :.                .                         

Cc_F1           --------------------------GRVWATFDSAPVTIISKPSKKTAK--TRNIS---
Lb_F1           --------------------------GRVWASFDSAPVTIISKPSKKTAK--TRNIS---
Pp_F1_a         --------------------------GRIWASFDSAPVTIISKPSKKTAK--TRSVS---
Pp_F1_b         --------------------------GRIWASFDSAPVTIISKPSKKTAK--TRSVS---
Pc_F1           --------------------------RLPWASFDSAPVTIISKPSKKTAK--TRNIA---
Mg_F1           SDTAAVRNAS-------------------WACFDSAPIGIISKPSKRIAK--ARNVS---
Um_F1           SPAMSIGSPANEPIENGSEVLSRLPKELAWASFESAPVTIISKSSKKTAK--PRGEL---
Pb_F1_a         FPPLGS-------SSPQQQQNQHHQISQPFATFFSSPVSIISKPSKKTAK--ARNVS---
Pb_F1_b         LPLSSSPSA----SSASASSSSSSSSPQPFATFLSSPISIISKPSKKTAK--ARNVS---
Ro_F1_a         -----------------------------DALFYSNPISIISKPSKKTAK--TRNAT---
Ro_F1_b         -------------------------NESSFASFLSKPISIISKPSKKTAKT-SRNTS---
Ro_F1_c         ------------------------EDESPLATFLTKPITIISKPSKKIGKT-ARGTT---
So_F1           --------------------------DQKVSHFVTSPIDVVSKPAKKGTK--SKVSH---
Sc_F1           --------------------------DQRVSHLVTSPIDVVSKPAKKGTK--SKVSH---
Sp_F1           --------------------------NQLLSHLVTSSISIVSKPSKKGSK--LKISN---
Sj_F1           --------------------------DDVLAQMVTKPINIISKPSKKGSK--NRVSN---
Cc_F2           --------------------------ERIIGVFPSRPIKVISKPSKKRQS--AKNLE---
Lb_F2           --------------------------ERVIGTFPSRPIKVISKPSKKRQS--AKNLE---
Pc_F2           --------------------------ERVIGTFPSRPIKVISKPSKKRQS--AKNLE---
Pp_F2           --------------------------ERVIGTFPSRPIKVISKPSKKRQS--AKNLE---
Um_F2           --------------------------RRLLGTFPSRPIKVISKPSKKRQS--SRNTE---
Ml_F2           --------------------------HRHIGTFPSRPIKVISKPSKKRQS--IKNLDRAM
Ro_F2_a         ---------------------------RSLGTFDSKPIKVISKPSKKRQS--AKDME---
Ro_F2_b         ---------------------------TPIGIFHSKPIKVISKPSKKRQS--VKNMD---
Pb_F2_a         ---------------------------FNLGNFCSQSIKVISKPSKKRQS--ARNME---
Ro_F2_c         ---------------------------SNLGTFSSKGIKVISKPSKKRQS--AKNME---
Pb_F2_c         ---------------------------LILGTLASKGIKVISKPSKKRQS--AKNMD---
Ro_F2_d         ---------------------------LQLGPLASKAIKVISKPSKKRQS--IKNME---
Pb_F2_b         ---------------------------LMLGTLASKGIKVISKPSKKRQS--VKNME---
Mm_M            ---------------------------DDIGVFLSKRIKVISKPSKKKQS--LKNAD---
Hs_M            ---------------------------DDIGVFLSKRIKVISKPSKKKQS--LKNAD---
Xl_M            ---------------------------DDIGVFLSKRIKVISKPSKKKQS--LKNAD---
Dr_M            ---------------------------ADIGVFLSKRIKVISKPSKKKQS--LKNAD---
Dm_M            ---------------------------HDIGVFNSKRIKVISKPSKKKQS--LKNAD---
Hr_M            ---------------------------LEVGAFNSRRIKVISKPSKKKQS--LKNAD---
Ci_M            ---------------------------ADVGQFSSKRIKVISKPSKKKQS--LKNAD---
Ce_M            ---------------------------MEIGGFVSQRIKVISKPSKKKQS--MKNTDCKY
Mm_ML           ---------------------------QELGTFHSRLIKVISKPSQKKQS--LKNTD---
Hs_ML           ---------------------------RELGTFHSRLIKVISKPSQKKQS--LKNTD---
Dr_ML           ---------------------------QEIGTFNSRLIKVISKPSQKRQS--MKNAD---
Sp_F2           ---------------------------TKYFKLENLRLGVISKPSQKRALMKVSD-----
So_F2           ---------------------------NKQLGIDKVRLGVISKPSQKRALAKVSD-----
Cn_F2           --------------------------DIVFGIFESKDIKIISKPSKKRST--AKSGE---
Sj_F2           ---------------------------QKRITMDKLRIGIISKPSQKKMMMKVSDLN---
                                                : .  : ::**.:::             

Cc_F1           ------------SCILAGGPVSLFNRINSQTVRTKYMTIDHG------------------
Lb_F1           ------------SCILAGGPVSLFNRINSQTVRTKYMTIDHA------------------
Pp_F1_a         ------------SCILAGGPVSLFNRINSQTVRTKYMTVDSG------------------
Pp_F1_b         ------------SCILAGGPVSLFNRINSQTVRTKYMTVDSG------------------
Pc_F1           ------------SCILAGGPVSLFNRINSQTVRTKYMTVDNG------------------
Mg_F1           ------------AHITKDASVSLFNRINSQTYRTKYLCAQDG------------------
Um_F1           ------------NQVKNGSMISLYNRINSQTARTKYMRSSNGG-----------------
Pb_F1_a         ------------TCILANSPVSLFNRINSQTVRTKYMSSDAN------------------
Pb_F1_b         ------------TCILANAPVSLFNRINSQTVRTKYMTSDNN------------------
Ro_F1_a         ------------SCLFNHSTISLFNRINSQTVRTKYMSTESN------------------
Ro_F1_b         ------------TCILANSPVSLFNRINSQTVRTKYMTCDHN------------------
Ro_F1_c         ------------SCISTEAPVSLFSRINSQTVRTKYMTSVGS------------------
So_F1           ------------ITLRSGSIINLYNRINSQTVRTKYTTLENG------------------
Sc_F1           ------------ITLRSGSVISLYNRINSQTVRTKYTTLENR------------------
Sp_F1           ------------ITLRSGSVVSLYNRINSQTVRTKYTSIEAG------------------
Sj_F1           ------------STLMSGAIISLYNRINSQTVRTKYMSVANG------------------
Cc_F2           ------------LCINHGSTISLFHRLRSQTVSTKYLCVSGSNSSFKGSDGAPLMGL---
Lb_F2           ------------LCINHGSTISLFHRLRSQTVSTKYLCVSGSGSSFKGSDGAPLMGL---
Pc_F2           ------------LCINHGSTISLFHRLRSQTVSTKYLCVSGSGSSFKGSDGAPLMGL---
Pp_F2           ------------LCINHGSTISLFHRLRSQTVSTKYLCVSGSGSSFKGSDGMPLMGL---
Um_F2           ------------LCVNHGSVISLFHRLRSQTVSTRYLCVSGAPSWFKGSDNQPFLNM---
Ml_F2           NISLTTFIKQPTVCIHHGTTIALFNRLRSQTVSTKYLCVSGPSASFPAGDWRAMAGI---
Ro_F2_a         ------------LCIHNGSTVALFNRTRSQATSTKYLGISSQ------------TN----
Ro_F2_b         ------------LCIHHGTTVALFNRVRAQTISTKYLGVSSL------------DS----
Pb_F2_a         ------------LCIHHGTPISLFNRIRSQTVSTKYLGVS--------------AG----
Ro_F2_c         ------------LCIHHGTTISLFNRIRSQTVSTKYLGVSTT------------T-----
Pb_F2_c         ------------LCIHHGTTISLFNRIRSQTVSTKYLGVSRN------------NQP---
Ro_F2_d         ------------LCIHHGTTVSLFNRIRSQTVSTKYLGVSTS---KGSPLAFPGLAF---
Pb_F2_b         ------------LCIHHGTTVSLFNRIRSQTVSTKYLGVSSSSA-QGSPYAFPGHAQ---
Mm_M            ------------LCIASGTKVALFNRLRSQTVSTRYLHVEGG------------------
Hs_M            ------------LCIASGTKVALFNRLRSQTVSTRYLHVEGG------------------
Xl_M            ------------LCIASGTKVALFNRLRSQTVSTRYLHVEGG------------------
Dr_M            ------------LCIASGTKVALFNRLRSQTVSTRYLHVEGG------------------
Dm_M            ------------LCIASGTNVALFNRLRSQTVSTRYLHVENG------------------
Hr_M            ------------LCIASGTKVALFNRLRSQTVSTRYLHVENG------------------
Ci_M            ------------LCIASGTKVALFNRLRSQTVSTRYLHVEKG------------------
Ce_M            ------------LCIASGTKVALFNRLRSQTVSTRYLHVEGN------------------
Mm_ML           ------------LCISSGSKVSLFNRLRSQTVSTRYLSVEDG------------------
Hs_ML           ------------LCISSGSKVSLFNRLRSQTVSTRYLSVEDG------------------
Dr_ML           ------------LCISSGSKVSLFNRLRSQTVSTRYLAVEDG------------------
Sp_F2           ------------MSIRHGDCVCLFNRYRAQHNNALFLGTSNVQRAISKVSLNMKYNSNYF
So_F2           ------------MSICHGDCVSLFNRYRAQHNNALFLSTSKMCQVLSDKSTRMKTSGNFF
Cn_F2           ------------LTISHGTTVALFNRIKSQTTSTRYLSVVPDFTRTLGSDGRPVTGAKTP
Sj_F2           --------------ICHGDCVSLFNRFRSHNNLPRYLCTNVLNDVVTKRTEHLQFHEEFT
                              :     : *: * .::   . :                        

Cc_F1           --------------QLCASNIGWSAFNVNVVR-RPDG---------SPNTNG--------
Lb_F1           --------------QLCASNVAWSAFNVNVVR-RPS----------TVAAGG--------
Pp_F1_a         --------------QLCASNVAWSAFNVNVVS-RPPN---------ASNDPGP-------
Pp_F1_b         --------------QLCASNVAWSAFNVNVVS-RPPN---------ASNDPGP-------
Pc_F1           --------------QLCASNVTWAAFNVSVVRPQGDQ---------PTIVLG--------
Mg_F1           --------------RLFAQSRSWTAFRLVVLSRRDAS---------GPLDTS--------
Um_F1           --------------DLTVHNGDWSTYRITLISR-PPL---------AELAGA--------
Pb_F1_a         --------------RLCAKSSAWSAFNIQIIRQPED----------------------AE
Pb_F1_b         --------------RLCAKNSSWSPFTITILRQPTQP---------PSPSKSGRTTGPAH
Ro_F1_a         --------------QLCAKHSTWSPFEIIVLRQPNK------------------------
Ro_F1_b         --------------RLCAKNTTWSPFDVIVLCQPKQV---------VITKQS-----KSS
Ro_F1_c         --------------KLCAKHSIWSPFDILLLRQPQPT---------VLTTTK-----KTS
So_F1           --------------NFCLRSDGWAPLRIHLISTSAES---------NVEGMIN-------
Sc_F1           --------------QFCLRSDGWAPLRIHLISSSPES---------TTEGILN-------
Sp_F1           --------------QFCLRGDRWVPLRINLLLPD-EN---------GKLKVCD-------
Sj_F1           --------------RFCLRNESWTPLQIRVYGAS--------------------------
Cc_F2           --D---QRSRQSTPSFIARTASWDPFIMYIVDVNKP-------GGGLDVPPPPPPQPDYP
Lb_F2           --D---QRSRSTTPSFIARTASWDPFVMYIVDVSKPA------GGGVDAPPPPPPQPDYP
Pc_F2           --D---QRARTQTPSFIARTASWDPFIMYIVDVNKP-------TGGIDTPPPPPPQPEFP
Pp_F2           --D---QRVRTQTPSFIARTASWDPFIMYIVDVNKP-------AGGVDSPPPPPIQPDYP
Um_F2           --NPRDQKGSEPPSCFVAKMSSWDPFIIYLVDPKKR-------ADATPSEPVQPPVKGYP
Ml_F2           --DEKPFSPSEESTCFVARTSCWDPFIIFLVDLKNSP------HSASAEHHGSPPPPGYP
Ro_F2_a         -------NQ-NPNTCFVARTTSWDPFLIWIVDPTRSP-------NTSPST--LQHAANSQ
Ro_F2_b         -------QQKDRGTCFVTRTTSWDPFLIYIVDLSRSP-------NTPSPVPFSHHPTIDH
Pb_F2_a         -------EKDVTGACFVARTGSWDPFIIWIADTTRTQ-------ETNNRP----PPDTPG
Ro_F2_c         ------PQPDSNGTCFVSRTGVWDPFVIWIVDTSCSP-------NTANRP--KHNPLNPN
Pb_F2_c         --TNGLPVADTNGTCFVARTGQWDPFVVWIVDTQHQSTE---PHNTKDQL--NQSMKNKY
Ro_F2_d         --QHEKN-RTSEGTCFVARTTSWDPFVIWIVDTSASSEE--EGETPEDYIGHHVFARSTP
Pb_F2_b         --PKTQASDVNDGTCFVARTTCWDPFVVWVVDTTRTPGDGKESDTPEDYIGRNVYTPSVP
Mm_M            --------------NFHASSQQWGAFYIHLLDDDE-------------------------
Hs_M            --------------NFHASSQQWGAFFIHLLDDDE-------------------------
Xl_M            --------------NFHASSQQWGAFYIHLLDDEE-------------------------
Dr_M            --------------NFHASSQQWGAFYIHLLDDDE-------------------------
Dm_M            --------------HFHASSTQWGAFTIHLLDDNE-------------------------
Hr_M            --------------NFHASSIQWGSFAIHLLDDDE-------------------------
Ci_M            --------------NFHASSIQWGCFAIHLLDDDE-------------------------
Ce_M            --------------AFHASSTKWGAFTIHLFDDERGL-----------------------
Mm_ML           --------------AFVASARQWAAFTLHLADGHC-------------------------
Hs_ML           --------------AFVASARQWAAFTLHLADGHS-------------------------
Dr_ML           --------------AFVASARQWTAFTIHMIDTQA-------------------------
Sp_F2           PTTDAPNDAENEGAGLAMANNLWEPFYIFSVDELNKG-----------------------
So_F2           PDIDTPTVAENEQGRLIMTSDTWEPFYILSVEELKKG-----------------------
Cn_F2           ----QYADEKGALKGFTADASFWESFIIWLVDPSLPS-------------GPSNHQPPNP
Sj_F2           P-ATDLDLMEASTCRLITTNTVWEPFNIYSVEELENK-----------------------
                               :      *    :                                

Cc_F1           ---------------PQPVTYGCEIVLSDTQSGISTSPLVIRKVDKGRVSPDDG------
Lb_F1           ---------------PQPVTYGCEIVLSDTHSGISTSPLVIRKVDKGRVCAEDG------
Pp_F1_a         ----------LAGPGPQTVLYGSKVILSDTVTGTPTPPLFIRKVDKGRIATDDG------
Pp_F1_b         ----------LAGPGPQTVLYGSKVILSDTVTGTPTPPLFIRKVDKGRIATDDG------
Pc_F1           ---------------PQPVTYGSEVILTDTLSGISTSPLTIRKVDKGRIAPDDG------
Mg_F1           --------------DVSVLTYGSVILLVDPTSGASTDPLIVCKVDRGRILPPID------
Um_F1           --------------EADSVTYGSTIVLTDVNTGFSSDPLVVCKVDKGQVQLPQLDPPSVL
Pb_F1_a         DN----------EDGPVPVLYGTEIILKDTQSGVCSPPLIVRKVDKGCIAATAT------
Pb_F1_b         SNGTAIRSHQPSQNHAMPVTYGTEIILTDTQTGIISPPVIIRKVDRGRIAACAY------
Ro_F1_a         ---------------TEAISYGTEILLKDIQTGITSPPLIIRKVEKNKVVYDAF------
Ro_F1_b         PRYNTSRLQLPKTP-VSYLTYGTEIILRESRTGLSSPPLILCKVDRGRLVESAY------
Ro_F1_c         KRYNTARLQFSTPASAAHLMYGSEIILRESHTGVSSAPLMVCKVDRGRIVPDAC------
So_F1           -----------NSLEAVPIRYGSVVQLQDESSQIMSDPLIIRRVEKDEIAQDDG------
Sc_F1           -----------NSVEAVPIRYGSVIQLQDEFSEIMSDPLIIRRVEKDGIAQDDG------
Sp_F1           -----------DVDNPEPIKYGSIVELVDEATGTTSDPLIIRRVEKDHIAEEDG------
Sj_F1           -----------ESSFHQPIMYGSQVVLYNERSGIVSDPLYIHRVDKDQIAPDDG------
Cc_F2           SPPPNAIPFT-NNGSQIPIYYNQTVVLQCLTSGVVSPVLIIRKVDRQTTVVGGGLQE---
Lb_F2           SPPPNAIPFT-NNGSQIPIYYNQTVVLQCLTSGVVSPVLIIRKVDRQTTVVGGGLQE---
Pc_F2           SPPPNAIPFT-NNGSQIPIYYNQTVVLQCLTSGVVSPVLIIRKVDHQTTVVGGGLQE---
Pp_F2           SPPPNAIPFT-NNGSQIPIYYNQTVVLQCLVSGVVSPVLIIRKVDHQTIVVGGGLQE---
Um_F2           PPPPNALPTTGLTSSQMTIHYNQPIVLQCLNTAVVSPVMVVRKVEKGTTVLGGASAG---
Ml_F2           RPPANALPVA-QGAGPVPIYYNQPIVLQCLSTAVVSPVMVIRKVDKGSTATGGASLDGHG
Ro_F2_a         YPPPPAIAVQNPK-QPLVLHYNHLIVLQCVSTGLISPVMVIRRADKGSMVMGGNRVNDPP
Ro_F2_b         YPPPPAIAIQNHQ-GSLALHYNQPVVLQCVSTGLVSPVLIIRRVEKGSMVMGGNRVNDLS
Pb_F2_a         MPPPPAIALQLQTNQPTAILYNQAIVLQCATTGLVSPVMIIRKADRGSLVQGGNRVAR-P
Ro_F2_c         YPPPPAIALQTSS--TLAIHYNQPVVLQCVTTGLVSPVMIIRKVDKQSLVLGGNRVDNPI
Pb_F2_c         SPPPPAIALKAKG-GPIAIHYNQPVVLQCVSTGLVSPVMVIRKVDRGSMALGGSRIDRSN
Ro_F2_d         YPPPPPIALKNKTGGPVPIHYNQHVVLQCLTTGLVSPVMIIRKVDRASTVVGGAR---DD
Pb_F2_b         YPPPPAIALKNKTNQLVPILYNQHIVLQCLTTGLVSPVMIIRKVDKASTVVGGARSVDDP
Mm_M            ------SEGEEFTVRDGYIHYGQTVKLVCSVTGMALPRLIIRKVDKQTALLDA-------
Hs_M            ------SEGEEFTVRDGYIHYGQTVKLVCSVTGMALPRLIIRKVDKQTALLDA-------
Xl_M            ------SEGEEFTVRDGYIHYGQTVKLVCSVTGMALPRLIIRKVDKQTALLDA-------
Dr_M            ------SEGEEFTVRDGYIHYGQTVKLVCSVTGMALPRLIIRKVDKQTALMDA-------
Dm_M            ------SESEEFQVRDGYIHYGATVKLVCSVTGMALPRLIIRKVDKQMALLEA-------
Hr_M            ------SESEEFTVRDGYIHYGQTVKLVCSTTGMALPRLIIRKVDKQTAILNA-------
Ci_M            ------SESEEFSVVDGYIHYGQTVKLVCSNTGMALPRLIIRKVDKQTAILDA-------
Ce_M            ------QETDNFAVRDGFVYYGSVVKLVDSVTGIALPRLRIRKVDKQQVILDASCS----
Mm_ML           -------SQGDFPPQEGYIRYGSLVQLVCTVTGITLPPMIIRKVAKQCALLDV-------
Hs_ML           -------AQGDFPPREGYVRYGSLVQLVCTVTGITLPPMIIRKVAKQCALLDV-------
Dr_ML           -------VHSEYTMCESYICYGCVVQLVCTDSGVALPPMVIRKVNKQQACLDV-------
Sp_F2           ------NNSNPSDSRSKVLCSNMVIILVSKITGVQSPPLILKKHDNWKVSLSSRAP----
So_F2           ------NGSVAANTQRVVLSFDTLVILVSKITGVQSPPLVLKKRENWKVSISCTKS----
Cn_F2           DWPRPPANIIPLNTISHSIRYNSTVVLQSLRTGVISPTLVVRRIETDSDAVGMDGHVHEV
Sj_F2           ---------SSYDRRNTVICSNMRIIIQSQITGVRSPPLIIRKYENRKALVVEDDQ----
                                  :  .  : :    :      : : :                 

Cc_F1           ------------------------------------------------------------
Lb_F1           ------------------------------------------------------------
Pp_F1_a         ------------------------------------------------------------
Pp_F1_b         ------------------------------------------------------------
Pc_F1           ------------------------------------------------------------
Mg_F1           ------------------------------------------------------------
Um_F1           LKAGTGNKSRRVPIDPALRDKLATVSKSVSHANPSTSLGAGASTSNHIEKPGSSVQSAIK
Pb_F1_a         ------------------------------------------------------------
Pb_F1_b         ------------------------------------------------------------
Ro_F1_a         ------------------------------------------------------------
Ro_F1_b         ------------------------------------------------------------
Ro_F1_c         ------------------------------------------------------------
So_F1           ------------------------------------------------------------
Sc_F1           ------------------------------------------------------------
Sp_F1           ------------------------------------------------------------
Sj_F1           ------------------------------------------------------------
Cc_F2           -GAKG-------------------------------------------------------
Lb_F2           -GAKG-------------------------------------------------------
Pc_F2           -GAKG-------------------------------------------------------
Pp_F2           -GAKG-------------------------------------------------------
Um_F2           -PSES-------------------------------------------------------
Ml_F2           SGAAM-------------------------------------------------------
Ro_F2_a         CST---------------------------------------------------------
Ro_F2_b         YPT---------------------------------------------------------
Pb_F2_a         LGS---------------------------------------------------------
Ro_F2_c         G-----------------------------------------------------------
Pb_F2_c         GNGNGSGSGSGGG-----------------------------------------------
Ro_F2_d         VSG---------------------------------------------------------
Pb_F2_b         HIS---------------------------------------------------------
Mm_M            ------------------------------------------------------------
Hs_M            ------------------------------------------------------------
Xl_M            ------------------------------------------------------------
Dr_M            ------------------------------------------------------------
Dm_M            ------------------------------------------------------------
Hr_M            ------------------------------------------------------------
Ci_M            ------------------------------------------------------------
Ce_M            ------------------------------------------------------------
Mm_ML           ------------------------------------------------------------
Hs_ML           ------------------------------------------------------------
Dr_ML           ------------------------------------------------------------
Sp_F2           ------------------------------------------------------------
So_F2           ------------------------------------------------------------
Cn_F2           PAMPP-------------------------------------------------------
Sj_F2           ------------------------------------------------------------
                                                                            

Cc_F1           -----------------------------------GPVSQMQKIALQRVNPDG-------
Lb_F1           -----------------------------------GPVSQMQKIALQRVNQDG-------
Pp_F1_a         -----------------------------------GPVSQMQKIALQRVNADG-------
Pp_F1_b         -----------------------------------GPVSQMQKIALQRVNADG-------
Pc_F1           -----------------------------------GPVSQMQKIALQRTNTDG-------
Mg_F1           ----------------------GQHTSDDDDHHAWGAVAQMQKVALMRFVPTQGEWTLHA
Um_F1           IDGGETAVSSAPTGATSTSANVGSETKEKDDLNLFGPVGQMQKVALMRFVPSNDSETVFG
Pb_F1_a         -----------------------------------GPISQMQKIALQLKSSVN-------
Pb_F1_b         -----------------------------------GPLSQMQKIALQLASSP--------
Ro_F1_a         -----------------------------------GLLSQMQKVALQLANTP--------
Ro_F1_b         -----------------------------------GPVSQMQKIALRLASSDP-------
Ro_F1_c         -----------------------------------GPVSQMQKVALRLL--DT-------
So_F1           ------------------------------------YVNQMHRIVLESSTTLS-------
Sc_F1           ------------------------------------YVNQMHRIVLESSASFS-------
Sp_F1           ------------------------------------YVNQMHRIVLESAYPIS-------
Sj_F1           ------------------------------------YLGQMHRIVLRRGQCNN-------
Cc_F2           ----------------------IADHYCVPGEVCGDPVSQLHKIAFEVYD----------
Lb_F2           ----------------------IADHFCSPGEVCGDPVSQLHKIAFEVYD----------
Pc_F2           ----------------------IADHYCCPGEVCGDPVSQLHKIAFEVYD----------
Pp_F2           ----------------------IADHYCAPGEVCGDPVSQLHKIAFEVYD----------
Um_F2           ----------------------IAR------EAFGDPVSQLHKIALEVLEDPAASVPR--
Ml_F2           ----------------------SRDLPVAPGEIIGDPVSQLHKIALEVMSDPEGVYAN--
Ro_F2_a         -------------------------GGEYGDEALGDPVSQLHKVAFQIVQDFSKIRQNKQ
Ro_F2_b         -------------------------GGEWGDEALGDPVSQLHKVGFQIVQDPSIAQYNKS
Pb_F2_a         -------------------------GGECGDEALGDPVSQLHKIAFQIVHDPLRQTAPIE
Ro_F2_c         -----------------------SLGGECSDETLGDPVSQLHKVAFQIVQDPSFHQGNLK
Pb_F2_c         ----------------------IGGGGECGDEVLGDPVSQLHKIAFQIVQDPSAHSVNTT
Ro_F2_d         ------------------------SGGEFGDEVLGDPVSQLHKIALQIVQDPK-------
Pb_F2_b         ------------------------GGGEYGDEVFGDPVSQLHKIALQIVQDPSNAVHAHH
Mm_M            ----------------------------------DDPVSQLHKCAFYLK-----------
Hs_M            ----------------------------------DDPVSQLHKCAFYLK-----------
Xl_M            ----------------------------------DDPVSQLHKCAFYLK-----------
Dr_M            ----------------------------------DDPVSQLHKCAFYLK-----------
Dm_M            ----------------------------------DDPVSQLHKCAFYMK-----------
Hr_M            ----------------------------------DDPVSQLHKCAFYLK-----------
Ci_M            ----------------------------------DDPVSQLHKCAFYLK-----------
Ce_M            ----------------------------------EEPVSQLHKCAFQMI-----------
Mm_ML           ----------------------------------DEPISQLHKCAFQFPSDTP-------
Hs_ML           ----------------------------------DEPISQLHKCAFQFPGSPP-------
Dr_ML           ----------------------------------DEPVSQLHKCAFQFR-----------
Sp_F2           ----------------------------------SEAINCLSKLAFQCHETKRFLYID--
So_F2           ----------------------------------HESFNCLSKLAFQCPVSKKFLSID--
Cn_F2           ------------------------------GELASDLVSQLQKVAFEIYSPDTMNRLQ--
Sj_F2           ---------------------------------LGDSINCLSRLAFQCPRTKLFLN----
                                                     .  : :  :              

Cc_F1           ----------------------------------------------------SRHYLSAA
Lb_F1           ----------------------------------------------------SRHYLSAA
Pp_F1_a         ----------------------------------------------------TRHYLSAA
Pp_F1_b         ----------------------------------------------------TRHYLSAA
Pc_F1           ----------------------------------------------------TRHYLSAA
Mg_F1           H--------------------------------------------------TPRTYLCAG
Um_F1           DSEHLES-----------------------------------------NFSTPRSYLCGM
Pb_F1_a         ---------------------------------------------------SQPTYLSAG
Pb_F1_b         ----------------------------------------------------TPLYLSAA
Ro_F1_a         -----------------------------------------------------NLYLNSN
Ro_F1_b         ---------------------------------------------------QHPVYLSAA
Ro_F1_c         ---------------------------------------------------TEKLYLSCP
So_F1           ----------------------------------------------------ANLAFGFR
Sc_F1           ----------------------------------------------------TNLALGYE
Sp_F1           ----------------------------------------------------NVRHLKIA
Sj_F1           ----------------------------------------------------EPNVLKPY
Cc_F2           ---------------------------------------PNKGLPEPGTPGVSGAFLSCM
Lb_F2           ---------------------------------------STKGLPEPGTPGATGAFLSCM
Pc_F2           ---------------------------------------PNKGAPEPGTPGVSGAFLSCM
Pp_F2           ---------------------------------------PSRGVPEPGTPGPSGAFLSCM
Um_F2           ---------------------------------------PTGDSGESNWPGNSGPFLACL
Ml_F2           ---------------------------------------ANQSAPGSPFPG-AGSFLACL
Ro_F2_a         NHKQS----------------------------------FPLTQWTLPQVSSDVQYLACL
Ro_F2_b         TFQEQD-----------------------------KFFLPPVTHWTLPQATSAINYLACI
Pb_F2_a         N----------------------------------------CPEWSLPQSTDPITYLACL
Ro_F2_c         QN--------------------------------------TAGHWKIPQSSHPVTYLACL
Pb_F2_c         KSSDSNNDNTDCETNSNNNIS--------------QPFLLSTSSWNLPNSCQPVSYLACL
Ro_F2_d         ------------------------------------MSVMQAPDPRMPRTSQPVTYLACL
Pb_F2_b         AAMRQQTQSQNGDYDMNYSNSGVFSPTHLPTPAPAPAPVPQLQEKMMPRSNQPVTYLACL
Mm_M            ------------------------------------------------DTERMYLCLS-Q
Hs_M            ------------------------------------------------DTERMYLCLS-Q
Xl_M            ------------------------------------------------DTERMYLCLS-Q
Dr_M            ------------------------------------------------DTERMPLCLSPQ
Dm_M            ------------------------------------------------DTDRMYLCLS-Q
Hr_M            ------------------------------------------------DSERMYLCLS-Q
Ci_M            ------------------------------------------------DTERMYLCLS-Q
Ce_M            ------------------------------------------------DNELVYLCLS-H
Mm_ML           ------------------------------------------------GGAGTYLCLA-T
Hs_ML           ------------------------------------------------GGGGTYLCLA-T
Dr_ML           ------------------------------------------------GSDHMYLCLS-N
Sp_F2           --------------------------------------------------EKQSSEISFT
So_F2           --------------------------------------------------ELNSGEVGYT
Cn_F2           -----------------------------------------------RESKYGGSWLSCY
Sj_F2           ------------------------------------------------LDEFSNGEIRFL
                                                                        .   

Cc_F1           GP----------------------------------------------------------
Lb_F1           GP----------------------------------------------------------
Pp_F1_a         GP----------------------------------------------------------
Pp_F1_b         GP----------------------------------------------------------
Pc_F1           SP----------------------------------------------------------
Mg_F1           TPPNTYGDA---------------------------------------------------
Um_F1           VPGGWMHIS---------------------------------------------------
Pb_F1_a         GNIITPTDQ----SSDHN------------------------------------------
Pb_F1_b         GTLHEKSANNHHNSTTTN------------------------------------------
Ro_F1_a         GKTIENDLN---------------------------------------------------
Ro_F1_b         GSMSSEQDT---------------------------------------------------
Ro_F1_c         -SIDD-------------------------------------------------------
So_F1           DTKNA-------------------------------------------------------
Sc_F1           NARSG-------------------------------------------------------
Sp_F1           EHSS--------------------------------------------------------
Sj_F1           ANQQ--------------------------------------------------------
Cc_F2           GEKVNTYRPIEGRIWNTNVANNNGSSSP--VLPGSPMSP---------------------
Lb_F2           GEKVNTYRPIDGRQWNN---NQNGSNSP--ALPGSPISP---------------------
Pc_F2           GEKVNTYRPVEGRQWNAN-VTNTAEADSPIAAPGSPIAG---------------------
Pp_F2           GEKVNTYRPVDGRVWNAVPGAQSRESNSPIATPASPTDDG--------------------
Um_F2           NESVGMHRPSEPRRWVGNTSFSVPSTPTTPVTSMNLAAMEGIDPTGGYLSMSPTSAAAYA
Ml_F2           GENVGIHRPEASRIPVAPASMISPPSSASSFGLTSSEVALAEATFMSN------------
Ro_F2_a         NEVIGTHVVTGPRTIVSS------------------------------------------
Ro_F2_b         HDVVGMHRVTDERKIVSR------------------------------------------
Pb_F2_a         SEVVGMHRTTAPRTLLPVTDPAW-------------------------------------
Ro_F2_c         NDVVGMHKTTSTRHLVPQC-----------------------------------------
Pb_F2_c         NDAVGMHRTTSTRTLHKP------------------------------------------
Ro_F2_d         NDMVGMHKTSEGR-----------------------------------------------
Pb_F2_b         NDMVGMHKTVDPRRPLATISQQTAAEAAATGAYFLKEETM--------------------
Mm_M            ERIIQFQAT---------------------------------------------------
Hs_M            ERIIQFQAT---------------------------------------------------
Xl_M            ERIIQFQAT---------------------------------------------------
Dr_M            ERIIQFQAT---------------------------------------------------
Dm_M            EKIIQFQAT---------------------------------------------------
Hr_M            ERIIQFQAT---------------------------------------------------
Ci_M            ERIIQFQAT---------------------------------------------------
Ce_M            DKIIQHQAT---------------------------------------------------
Mm_ML           EKVVRFQAS---------------------------------------------------
Hs_ML           EKVVQFQAS---------------------------------------------------
Dr_ML           EKIIQFQAS---------------------------------------------------
Sp_F2           SGELEYSDP---------------------------------------------------
So_F2           EGEFQFNDK---------------------------------------------------
Cn_F2           QDEVREHAIKAERKWAVLQAPAGSKPASRPNSLPNTPQQRFGILPMTPHTNNMNLPSTPS
Sj_F2           SADPAPGEG---------------------------------------------------
                                                                            

Cc_F1           -------------------------LPGTPGVVAPPAPGMSTQAGTHPLLFQNPRIRDEV
Lb_F1           -------------------------IPGTPGVVAPPAPGMSTQAGTHPLLFQSPRIRDEV
Pp_F1_a         -------------------------MSGQPGVPVPPTPGLANQTGTHPLLFSIPRVREEV
Pp_F1_b         -------------------------MSGQPGVPVPPTPGLANQTGTHPLLFSTPRVREEV
Pc_F1           -------------------------VPGQ-GTATSQSP--ANQTGTHPLVFQAPRVREET
Mg_F1           -------GNSGGGNSSGIPLGS------GAGMARSDTSDDAHS---LPLTFASTRPLPWT
Um_F1           -------PEKVGQQSLAVAFAQTHEEALGVGQLPAHTSDKHHTGETNSVVYATPKTVAVP
Pb_F1_a         -------GNTSSASITTTSLSSSSSAAAAAAVGSPSS----NQNSNAWLDISPS-----Q
Pb_F1_b         -------TNTTNSTPTTTTTTTTTTATTATTNNSNTTTLDHDNHANTWLDFAPSRLTNSD
Ro_F1_a         --------------------------------------------NNVYIDFTAI------
Ro_F1_b         --------------------------------------------HQTWLDYSPS------
Ro_F1_c         ---------------------------------------------QTWLDSRPS------
So_F1           --------------------------FMQDDQVQSRWFLGATSAQCKNLPNEAVVPVEWE
Sc_F1           --------------------------FMPADRTQPRWFLGATSAQCKNLPNEAVVPVEWE
Sp_F1           --------------------------LAYSNNISVRWFLGATSAQNRNASSEAILPIEWE
Sj_F1           ----------------------------GMDFVQP-LFLGATTAQEKSTTGDMDFPVELE
Cc_F2           ------TNGSASAEYFGQATGANESEPASPSSAEFLSNDGGRVKK-KRSTSSAGG-----
Lb_F2           ------TPGSANSEYFGLG----DSAPASPSATDFMSNDGGRVKK-KRSTSSAGG-----
Pc_F2           ----TPTSANGHGDYFGGNGGS-GSAPNSPIPTEFPSSDGGKVKKGKRGSSSAGG-----
Pp_F2           ----TPTSTTGSVDYFG-SGSM-SSTPTSPA-ADFPSNDGGRVKKAKRGSSSAGT-----
Um_F2           AAQTRYSLSAGRAGATMMSPSASTGSHDVSAMEPPPSSDGGKVKRPRRVSSSVVVQKERA
Ml_F2           ----QLTQPISPNSAAPGRARSVGPAGRIGDTMEYISSDGGKVKRTRRVSTSQSSSSGMG
Ro_F2_a         -------------------------------FMPKLEQADAQISRKRRLSYQYSSLTSKP
Ro_F2_b         -------------------------------FTTEIEDIKMAV-RKRRLSYQQHSTTVKS
Pb_F2_a         -------------------------PYEYDLLSSAVSQENGRVVRKRRVSCDVTKPVTLP
Ro_F2_c         -----------------------------------QENTFGEIAQDPIVRRLSTGEI---
Pb_F2_c         -----------------------------------------EAPKRPVEP----------
Ro_F2_d         -------------------------SWAGWDDSITSQ-EGGKIIRKRRVSTDVQP-----
Pb_F2_b         ------------------------NNYNTIDSSVPSQQEGGKVVRKRRVSTDVLERHLNS
Mm_M            ------------------------------------------------------------
Hs_M            ------------------------------------------------------------
Xl_M            ------------------------------------------------------------
Dr_M            ------------------------------------------------------------
Dm_M            ------------------------------------------------------------
Hr_M            ------------------------------------------------------------
Ci_M            ------------------------------------------------------------
Ce_M            ------------------------------------------------------------
Mm_ML           ------------------------------------------------------------
Hs_ML           ------------------------------------------------------------
Dr_ML           ------------------------------------------------------------
Sp_F2           ------------------------------------------------------------
So_F2           ------------------------------------------------------------
Cn_F2           SPVSSSSSLDYFNYQSQRSSGHNHPLMSPGSVETALPSTDGGPIRRQRTSSMGKGPLSRP
Sj_F2           ------------------------------------------------------------
                                                                            

Cc_F1           RDGIR-------------------------------------------------------
Lb_F1           RDGER-------------------------------------------------------
Pp_F1_a         KDNQN-------------------------------------------------------
Pp_F1_b         KDNQN-------------------------------------------------------
Pc_F1           RDGVR-------------------------------------------------------
Mg_F1           QH----------------------------------------------------------
Um_F1           KENAPGI-----------------------------------------------------
Pb_F1_a         PSKNNND-----------------------------------------------------
Pb_F1_b         PGSGSFD-----------------------------------------------------
Ro_F1_a         ------------------------------------------------------------
Ro_F1_b         ----RKL-----------------------------------------------------
Ro_F1_c         ----TLS-----------------------------------------------------
So_F1           PIQTLN------------------------------------------------------
Sc_F1           PIETYN------------------------------------------------------
Sp_F1           AVGNLSS-----------------------------------------------------
Sj_F1           PATSIDE-----------------------------------------------------
Cc_F2           LSKAVG----------------------------------------GKGRRRPSSAGSVS
Lb_F2           ITKNVG----------------------------------------AKGRRRPSSAGSVS
Pc_F2           LSKPAS----------------------------------------QKGRRRPTSAGSAS
Pp_F2           ASKSTS----------------------------------------AKGRRRPTSAGSAG
Um_F2           AAAAAA----------------------------------------SKSRRRGQSLSMVG
Ml_F2           RVIGPG----------------------------------------KAGRRRAGSNASTG
Ro_F2_a         S-----------------------------------------------SSRRVNSLNDEL
Ro_F2_b         S-----------------------------------------------NRRRVNSLNDEL
Pb_F2_a         AKFQSA--------------------------------------MSAKNRRRVNSLNDAL
Ro_F2_c         ------------------------------------------------KRRGSLGKGSSA
Pb_F2_c         ------------------------------------------------SRR----NSATA
Ro_F2_d         ------------------------ETLMSCMSLSDYP------------RRRVNSLED--
Pb_F2_b         GLNNYNLNMSMSMNMNMNMNGIPPSKLVSSMSLTNLKERNQGEILDPSLRRRVNSMNDDI
Mm_M            ------------------------------------------------------------
Hs_M            ------------------------------------------------------------
Xl_M            ------------------------------------------------------------
Dr_M            ------------------------------------------------------------
Dm_M            ------------------------------------------------------------
Hr_M            ------------------------------------------------------------
Ci_M            ------------------------------------------------------------
Ce_M            ------------------------------------------------------------
Mm_ML           ------------------------------------------------------------
Hs_ML           ------------------------------------------------------------
Dr_ML           ------------------------------------------------------------
Sp_F2           ------------------------------------------------------------
So_F2           ------------------------------------------------------------
Cn_F2           LHRKRLSTDSTG------------------------------------------------
Sj_F2           ------------------------------------------------------------
                                                                            

Cc_F1           ------------------------------------------------------------
Lb_F1           ------------------------------------------------------------
Pp_F1_a         ------------------------------------------------------------
Pp_F1_b         ------------------------------------------------------------
Pc_F1           ------------------------------------------------------------
Mg_F1           ------------------------------------------------------------
Um_F1           ------------------------------------------------------------
Pb_F1_a         ------------------------------------------------------------
Pb_F1_b         ------------------------------------------------------------
Ro_F1_a         ------------------------------------------------------------
Ro_F1_b         ------------------------------------------------------------
Ro_F1_c         ------------------------------------------------------------
So_F1           ------------------------------------------------------------
Sc_F1           ------------------------------------------------------------
Sp_F1           ------------------------------------------------------------
Sj_F1           ------------------------------------------------------------
Cc_F2           S--------------------------------------------------------RRG
Lb_F2           SS-------------------------------------------------------RRG
Pc_F2           GSI---------------------------------------------------SSSRRG
Pp_F2           -------------------------------------------------------SGRRA
Um_F2           IQNQG-----------------------------------LSEVEVLRRNGSYANSMTSD
Ml_F2           GYSDLGTES------------------------------SDGMHHNYHPHHHHSMQHGAY
Ro_F2_a         LS---------------------------------------------SDTGHCR------
Ro_F2_b         LSRHV-----------------------------------------GGDAGRCPD-----
Pb_F2_a         PDTTQRRA------------------------------------SQSSVTGSRRPST---
Ro_F2_c         LDPTG-------------------------------------------------------
Pb_F2_c         QDLS--------------------------------------------------------
Ro_F2_d         PAPYLARK---------------------------------SSVSSLSSTTSR-------
Pb_F2_b         EAYYGSRANGGSAASHILMNRGRSGSTHSLENSKRKPSMSASSSSSSTSTGSRRMSAVSV
Mm_M            ------------------------------------------------------------
Hs_M            ------------------------------------------------------------
Xl_M            ------------------------------------------------------------
Dr_M            ------------------------------------------------------------
Dm_M            ------------------------------------------------------------
Hr_M            ------------------------------------------------------------
Ci_M            ------------------------------------------------------------
Ce_M            ------------------------------------------------------------
Mm_ML           ------------------------------------------------------------
Hs_ML           ------------------------------------------------------------
Dr_ML           ------------------------------------------------------------
Sp_F2           ------------------------------------------------------------
So_F2           ------------------------------------------------------------
Cn_F2           ---------------------------------------------SNSYEYMPSLSSAMS
Sj_F2           ------------------------------------------------------------
                                                                            

Cc_F1           -----------VISDEVDDYLCWTIVGISKFQYTFFD-----------------------
Lb_F1           -----------IISDEVDDYLCWTIVGISKFQYTFFD-----------------------
Pp_F1_a         -----------VIIDEVDDYLCWTIVGISKFQYTFFD-----------------------
Pp_F1_b         -----------VIIDEVDDYLCWTIVGISKFQYTFFD-----------------------
Pc_F1           -----------VITDEVDDYLCWTIVGISKFQYTFFD-----------------------
Mg_F1           -----------VVMDEAEDAFCWTLVGISHFEYAFMD-----------------------
Um_F1           -----------KLVDEVDDAFVWTVIGVSRFEYSYFD-----------------------
Pb_F1_a         -----------PKVEVVDDYLCWTIVSIAKFEYTFADPIMVGMDVSPCSKMAESRLVPSS
Pb_F1_b         -----------TQCEEVDDYLCWTIVGISKFQYTYSD---------------------GS
Ro_F1_a         ------------QDQQVSDYLCWTIVGISKFEYEFIQ-----------------------
Ro_F1_b         -----------EQ-EEIDDYLCWTIVGIHTLEGEFDER----------------------
Ro_F1_c         -----------ENGEQVDDALCWTMVGIHVLEDHFDE-----------------------
So_F1           -----------DGLVKIRDSVCWTIVGISQCDCSILRP----------------------
Sc_F1           -----------DEVLKIRDSVCWTIVGISQCDCTILRP----------------------
Sp_F1           -----------NEMTRVGDSVCWTIVGISHFDCTMMLP----------------------
Sj_F1           -----------SGSIRVSDAVCWTVIGISHYEFSMMNA----------------------
Cc_F2           SGSDSGASSGALWQVDIGETSVWTIVGTDQIRYNFYVPP---------------------
Lb_F2           SGSDAGASSGALWQVDIGETSVWTIVGTDQIRYNFYVPP---------------------
Pc_F2           SSSDSSASSGALWQVDIGETSVWTIVGVDQVRYNFYVPP---------------------
Pp_F2           SASDSSASSGALWQVDIGETSVWTIVGTDQVRYNFYVPP---------------------
Um_F2           SSAAGSIAPGAMWSVEVADSDIWTVVGTDIARHSFYVPP---------------------
Ml_F2           SAPQHPPNAAKVWTIECGEPAVWTIVGCDVERHTFWIPP---------------------
Ro_F2_a         -----QRLNGDCWAEDVSDVSIWAIVSADSATFTFWTS----------------------
Ro_F2_b         -----QPLNGDCWTEDVSDSAVWTIVGTNSTSFAFWTP----------------------
Pb_F2_a         --DSLQGINGGCWTEDVSDAAIWTIVGTDCATYTFWTPS---------------------
Ro_F2_c         -------LEGACWTEDVSDAAVWTIVGTDCASYTFWTP----------------------
Pb_F2_c         -------LDGSCWTEDVSDAAVWTIVGTDCASYTFWTP----------------------
Ro_F2_d         ------PHLGAFWSEDVSDAAVWTLVGTDCATYTFWSPF---------------------
Pb_F2_b         NAGSPNHGLGSYWSEDVSDAAVWTIVGTDCAVYTFWTPP---------------------
Mm_M            ------PCPKEQNKEMINDGASWTIISTDKAEYTFYEGM---------------------
Hs_M            ------PCPKEPNKEMINDGASWTIISTDKAEYTFYEGM---------------------
Xl_M            ------PCPKEPNKEMINDGASWTIISTDKAEYTFYEGM---------------------
Dr_M            ------PCPKETNKEMINDGASWTIISTDKAEYTFYEGM---------------------
Dm_M            ------PCPKEPNKEMINDGACWTIISTDKAEYQFYEGM---------------------
Hr_M            ------PCPKEPNKEMINDGASWTIISTDKAEYTFCDGM---------------------
Ci_M            ------PCPKETNKEMINDGASWTIISTDKAEYTFCDGM---------------------
Ce_M            ------AIN--EHRHQINDGAAWTIISTDKAEYRFFEAM---------------------
Mm_ML           ------LCPKEANRALLNDSSCWTIIGTESVEFTFSTSL---------------------
Hs_ML           ------PCPKEANRALLNDSSCWTIIGTESVEFSFSTSL---------------------
Dr_ML           ------PCPKESNKVSLNDGSCWTIIGTEVVEYSFSESL---------------------
Sp_F2           ------NDPTKATHSVLPWSAMWSIISTQSVRTMFYNEP---------------------
So_F2           ------LNPSRATHSVLPWSAMWSIISTQSFNTNFYDEP---------------------
Cn_F2           SAEQPVQPQRMFWTMDVGDSCVWSIISVEQASYTFFTPPISN------------------
Sj_F2           --------DGNGEYVNLPWSAVWSIITTQSVRTMFFDDCS--------------------
                                      *:::                                  

Cc_F1           AFGQNNKIPE----------------TPITPFPTLFTAPVYRAANN--------------
Lb_F1           AFGQNSNIPE----------------LPITPFPTLFQAPVYRPANN--------------
Pp_F1_a         AFGQNSKIPD----------------LPITPFPTLFTAPVHRFERERGT-----------
Pp_F1_b         AFGQNSKIPD----------------LPITPFPTLFTAPVHRFERERGT-----------
Pc_F1           AFG-HTDPPE----------------APITPFPTLFTAPALATGAGSEP-----------
Mg_F1           VDMLGLHSPSASMG------------LALTPFPLVTTMPFYDAASH--------------
Um_F1           TSATQASKDEGPCE------------VPMTPFPLITSMPIYDQTRH--------------
Pb_F1_a         ASSSSYSSPSHSPSPSSLTCRHAQPSPPPSPPRTIVPYPSLSSVSYNH------------
Pb_F1_b         QQTTTAGQPSPPLSP-----------LVPLSPRNLTPFPILSAVKYDP------------
Ro_F1_a         -SPIEIQQPNS---------------PPPSPPRSIIPFPTISCIQYIP------------
Ro_F1_b         ----QPTTPSS---------------PPPEQPRLVNPYPYLTHLQYKP------------
Ro_F1_c         ---------------------------PPAR-----PYPVVTCMDYQP------------
So_F1           --------------------------LQNQTSLRQLNLPYVKAPPV--------------
Sc_F1           --------------------------VQSQFALRHLDLPCVEAPPI--------------
Sp_F1           --------------------------FNQNPVPTVTDYPYIEEPPE--------------
Sj_F1           --------------------------LNARITQPITPFPVVETSPK--------------
Cc_F2           VLFDNQHAQPSSLGAFPIPS------KQVTPFPGVVKYLPPDRASEAPKSNCAQSRAVLA
Lb_F2           LLFDNQHAPQT--GSFPIPS------KPITPFPGVVKYLPPDRAAEVPKSNCVQSRAMLS
Pc_F2           VLFDNQSAPQT--GSFPIPS------KPVTPFPNVVKYLPPDRAAEAPKP-CPQSRAMMA
Pp_F2           VLFDNQNAPQT--GSFPITS------KPVTPFPGVVKYLPPDRAAEVPKH-HASARAALT
Um_F2           QIVGG-SQPQTNITDSNIAH------LITVPAPAQPITPIPIISNMVAPQRDARSQPMSA
Ml_F2           VLFDSKPSSAAS-TQGAVSE------VFRTPIPYCPIGVDSPTPIPVVHKYLLTNPISMP
Ro_F2_a         PC-SIRSVTAP-----------------ITPFPTIMNIKKISNQS---------------
Ro_F2_b         PD-YSKPFFD------------------LQDFPYVDSIQSLSST----------------
Pb_F2_a         PL-ANSSDLRP-----------------VTPFPRLT--HKICRSL---------------
Ro_F2_c         ---DERTMPT-------------------APFPVLHELTK--------------------
Pb_F2_c         ---DIARTQSG-----------------LAHFPIINNLTMSSTTSCNGSNINS-------
Ro_F2_d         LDDPSTPLSTG-----------------P--FPALSHFFTSTN-----------KLD---
Pb_F2_b         VDDTRPQLSVN-----------------TTMFPTLLNYTLNMSPSVAYQTQQSTGLDRRL
Mm_M            GPVLAPVTPVP----------------------VVESLQLNGGG----------------
Hs_M            GPVLAPVTPVP----------------------VVESLQLNGGG----------------
Xl_M            GPINAPVTPVP----------------------VVESLQLNGGG----------------
Dr_M            GPVPSPVTPVPV---------------------VVESLQLNGGG----------------
Dm_M            GPVASPVTPVP----------------------IVNSLNLNGGG----------------
Hr_M            GPTSKPVTPVP----------------------VVHSLQLNGGG----------------
Ci_M            GPTADPVTPVP----------------------NVHSLQLNGGG----------------
Ce_M            GQVANPISPCP----------------------VVGSLEVDGHG----------------
Mm_ML           ACTREPVTPVP----------------------LISTLELSGGG----------------
Hs_ML           ACTLEPVTPVP----------------------LISTLELSGGG----------------
Dr_ML           TGHPATISPVP----------------------VISGLELNGGG----------------
Sp_F2           --------------------------IHQNAFHVVPSMPFVKFIRL--------------
So_F2           --------------------------IFKNRTHSVPSMPSVKCLYS--------------
Cn_F2           FEEFEPVAPFP---------------VANRLLPANLSAEVPSKYAHHYT-----------
Sj_F2           ---------------------------GNDGMLSIPSAPIIKFIRMD-------------
                                                                            

Cc_F1           ------TIELTVSNFFYAHPKTRMQTP----LDVYLGSLGPLHTRVYQTSPPG---PLTS
Lb_F1           ------TVELTVSNFFFENPKTRQQSP----LDVYLGNLGPLRLRVYQATPPG---PMTN
Pp_F1_a         -----EQLELTASNFFYENPATGTVEP----LDVYLGPIGPLHIRIFHSSVPVGQVPMPF
Pp_F1_b         -----EQLELTASNFFYENPATGTVEP----LDVYLGPIGPLHIRIFHSSVPVGQVPMPF
Pc_F1           -----CTLDLTVANFFYRHPHTNEQTP----LSIYLGNLGPLRHRINAPYPPG---PLTS
Mg_F1           ------KLAMTVQHFLYVRNSAALQTP----RDAYEAIHAESQSSQLEALEVWIGPLGPL
Um_F1           ------TLVTTVTNFIVPAAITSDPIP----LDVWAGSLGPLKVSHSTNAPSTS------
Pb_F1_a         -----TLHAIDVVGHHLFQKSTMPPRL----LEFWLGNHGPLKQVP--------------
Pb_F1_b         -----RTHRLNITGRHLRQATTG--RL----LAIWLGTDGPLQLDVRSDSFEL-------
Ro_F1_a         -----STHSIRVPSTEFN---------------YYLGRQGPLKKKS--------------
Ro_F1_b         -----ETNTLEAIGQHLIQAAPVP-RL----LEPWLGTHGPLPTRI--------------
Ro_F1_c         -----NTHTLELFGHNLHPS-----------VQPWLGTHGPLNTRL--------------
So_F1           ---------YSPSNKSLELTVAGFSPD----LQIWLGKLGPFDYTIL-------------
Sc_F1           ---------YLPSNQSLELSIEGFSPD----IQIWLGNIGPLNYTKI-------------
Sp_F1           ---------YLESSRSLQFKIGGYSVG----LQIWLGVHGPLSYSFT-------------
Sj_F1           ---------YIGETHSLELLVSGCTPK----TQVWLGPYGPLAYTR--------------
Cc_F2           KP-----NPHAAKLLTVYGENFSKTDP----VHVFFGSEPSP------------------
Lb_F2           KP-----SPHASKMLTVYGENFSKTDP----VNVFFGSEPSP------------------
Pc_F2           KP-----NPHASKMLTVYGENFSKTDP----VTVFFGSDPSP------------------
Pp_F2           KP-----NPHTSKMLTIYGENFSKTDP----VTVFFGSEPSP------------------
Um_F2           QA-----GEQSPGLVTILGENFHPN------LFIFFGDWKST------------------
Ml_F2           KNR---IDAQDMKMITIYGANFSRE------LRVWFGAVPSE------------------
Ro_F2_a         ---------LTIFTLILSGENFKHD------VTVWFGDIQSP------------------
Ro_F2_b         -------------VLSLVGEHFTSD------LTVWFGDVPSI------------------
Pb_F2_a         ---------DTSDNLVLSGEGLSAK------LSVWLADIQLK------------------
Ro_F2_c         ---------KGKDRLTLTGENLSPD------IEVWFGDVKST------------------
Pb_F2_c         -------SSNGGDLLTLTGEHITRD------LKVWFGDIEA-------------------
Ro_F2_d         ----------HERFLTMHGENFSRD------LQVWFGDVKAN------------------
Pb_F2_b         QSTGEEYPDSNEQLMSLHGESFSRD------LQVWFGDIKAL------------------
Mm_M            ----------DVAMLELTGQNFTPN------LRVWFG-DVEA------------------
Hs_M            ----------DVAMLELTGQNFTPN------LRVWFG-DVEA------------------
Xl_M            ----------DVAMLELTGQNFTPN------LRVWFG-DVEA------------------
Dr_M            ----------DVAMLELTGQNFTPN------LRVWFG-DVEA------------------
Dm_M            ----------DVAMLELSGDNFTPH------LQVWFG-DVEA------------------
Hr_M            ----------DVAMLEVNGENFSPQ------LKVWFG-EVEA------------------
Ci_M            ----------DVAMLEVNGECFTSN------LKVWFG-EIEA------------------
Ce_M            ----------EASRVELHGRDFKPN------LKVWFG-ATPV------------------
Mm_ML           ----------DVATLELHGENFHAG------LKVWFG-DVEA------------------
Hs_ML           ----------DVATLELHGENFHAG------LKVWFG-DVEA------------------
Dr_ML           ----------HVAMLELHGENFSPH------LRVWFG-NMEA------------------
Sp_F2           ---------DENSMFHIYGTGFAND------VQIWMAYTRCEVKSINA------------
So_F2           ---------DKQSLLYIYGTGFAND------VQVWIGDAKCDVLKKAG------------
Cn_F2           -------TTTNMPLVTLYGKHFVKNVDGLAKHVMYYGDEPAR------------------
Sj_F2           ----------ESNMLHVYGVNFTAD------AQVWIGENPCQTYSVT-------------
                                                  : .                       

Cc_F1           ISPFVPVTP-VEVPPPAGDPN------APANRYVSTGPLHTIVIVELPPLADVIKAMEDE
Lb_F1           VSPYGQAPHGLDGGGPSSDSLGLPIGAASTQRYVASGPLHTIVIVEMPPLTDVIKALEDD
Pp_F1_a         IHPAMPGEA--PVDPSVSSYP-----TGRRPPGAIHGPLTTTVLVDLPHKSDVMKALEED
Pp_F1_b         IHPPMPGDAPIPVDPSTSSYP-----TGRRPPGALHGPLTTTVLVDLPHKSDVMKALEED
Pc_F1           VSPYVQAIGPDGVQRDEPIGPG--VSPLERSPYLAANPIHTSITVDLPPMADILRSLQED
Mg_F1           TLASVPVPE----------------------------SDEAEVAVQLPPLREILQARLDP
Um_F1           TSTSTSTST----------------------------DPETYITVTLPAIREMIKVALTA
Pb_F1_a         -------------------------------------HETSLVRVELPPTQDLLVANHNI
Pb_F1_b         -------------------------------------PNTSNLIVHLPPTQDLLVANHDL
Ro_F1_a         -----------------------------------------LIELELPDIQDILLNHHNL
Ro_F1_b         --------------------------------------------ASPPETHTPHEIHWSI
Ro_F1_c         --------------------------------------------MQPN--------HWSI
So_F1           ------------------------------------------DGTEKKPSMYVRILVSMN
Sc_F1           ------------------------------------------EKAEKSLSRSVTILVSLI
Sp_F1           ------------------------------------------AAADTSTMGTVTLGLSQI
Sj_F1           ------------------------------------------QETEKADENLLIVSLPYI
Cc_F2           -------------------------------------------YVEVRCTEVLGCLPPES
Lb_F2           -------------------------------------------YVEVRCTEVLGCLPPES
Pc_F2           -------------------------------------------YVEVRCTEVLGCLPPE-
Pp_F2           -------------------------------------------YVEVRCAEVLGCLPPE-
Um_F2           -------------------------------------------HVDVRTRQTIVCAAPPS
Ml_F2           -------------------------------------------IVEYKCAEVIVALPPSG
Ro_F2_a         -------------------------------------------TTRFESDKLISCIVPDY
Ro_F2_b         -------------------------------------------QTEFKSSQLLSCTVPER
Pb_F2_a         -------------------------------------------TEYHKDT--LSCIVPPA
Ro_F2_c         -------------------------------------------ETEFVSQDSVHCKIP--
Pb_F2_c         -------------------------------------------KTDYQSRESIRCVVPDT
Ro_F2_d         -------------------------------------------HTEYRSRELIICKVPPR
Pb_F2_b         -------------------------------------------DSDYRSRELFVCRLPTR
Mm_M            -------------------------------------------ETMYRCGESMLCVVPDI
Hs_M            -------------------------------------------ETMYRCGESMLCVVPDI
Xl_M            -------------------------------------------ETMYRCAESMLCVVPDI
Dr_M            -------------------------------------------DTMYRCGESVLCVVPDI
Dm_M            -------------------------------------------ETMYRCTETLLCVVPEI
Hr_M            -------------------------------------------DTMYRCEEGLLCVVPDI
Ci_M            -------------------------------------------DTMFRCAEGLLCVVPDI
Ce_M            -------------------------------------------ETTFRSEESLHCSIPPV
Mm_ML           -------------------------------------------ETMYRSPRSLVCVVPDV
Hs_ML           -------------------------------------------ETMYRSPRSLVCVVPDV
Dr_ML           -------------------------------------------ETMFRSSRSLLCVVPDV
Sp_F2           ------------------------------------------FKPDTTLPPDIISDSRFS
So_F2           ------------------------------------------DPLNTSTLPDVVSSSRFC
Cn_F2           -------------------------------------------HNEVRCAEVMVASEPEQ
Sj_F2           -------------------------------------------DVEIDEPTLLRGLISTS
                                                                            

Cc_F1           PVPTASDVSG-SKPHQESEGQEG-VPPPPPPPPSMAGRSLPLLFIRSSDGVGYHSGRTIA
Lb_F1           ALPAHSDGSAPARQSPEQANQEASSTTAPPPPPSIAGRSLPLLFIRASDGVGYHSGRTIA
Pp_F1_a         AVPPAGEGGDVAANRTQS------------KVERLSGRSLPLLFIRAFDGVGYHSGRAVA
Pp_F1_b         AVPPAGESGDVAANRTQS------------KVERLSGRSLPLLFIRAFDGVGYHSGRAVA
Pc_F1           LEPPRDGAAPQNGTSTDP----------KLNVAALNGRSLPLLFIRAADGVGYHSGRAIA
Mg_F1           WKTPLS------------------------SCTLP------ILFVRAYDSTIYHSGRHVL
Um_F1           RRSSPT------------------------SAPIPPHVLLPLIFVNDSDGTAYHSGRHIV
Pb_F1_a         LQR---------------------------QANGERHLELALVLVR-QDGMVYPTGKSLS
Pb_F1_b         LTPDPD------------------------MGAGYRQLELPILLVR-HDGVVYHSSKSLL
Ro_F1_a         LST---------------------------QQDGSRYLELPILLSKPNDTFIYHSSKLLS
Ro_F1_b         DLS----------------------------SVKQQTEELPLLLVR-QDGLVYHTGKSLK
Ro_F1_c         ALP----------------------------PLEQLVGELPLLMVR-QDGLVYHTGKTFS
So_F1           YIC----------------------------TEVMASNVLPLLFVY-SDGTVVSGGYDIT
Sc_F1           QLS----------------------------TEAITCETLPLLFVF-PDGTIVSGRCDIS
Sp_F1           SY-----------------------------DPSCAEQKYPLLFVI-PGGIVIIGKCEIL
Sj_F1           EV-----------------------------NTTNPWTTLPLLFTR-PNGLIYVGKCDVV
Cc_F2           ---------------------------------GHNNKRRPIILLR-SDGVVFPSNVMYP
Lb_F2           ---------------------------------APS-KRRPIILIR-SDGVVFPSNTMYP
Pc_F2           ---------------------------------SNNMKRRPIILVR-HDGVVFPSNTYYP
Pp_F2           ---------------------------------SQSAKRRPVVLVR-YDGVVFPSNVYYP
Um_F2           FD------------------------------QGLPRGRVPILIVR-HDGVIFPTDFHYQ
Ml_F2           VPGELG--------------------------PDGGPKKHQIVMVR-EDGVVFPSKIYYA
Ro_F2_a         KELQNSPVIQVNSS--------------------TSERQLPLLLVR-TDGVIYNPRLFYS
Ro_F2_b         HELLDSFATQLDPD--------------------TSRHKIPLLLVQ-EDGIIYNSLLFYS
Pb_F2_a         EELVNNPFVEYSEH--------------------SSRRSLPLLLVR-DDGVVYKTESVYD
Ro_F2_c         --FDVANSTTIEQE--------------------NDHRRIPLLLVR-GKGIVYKTNLYYI
Pb_F2_c         HILETSLATTIDEELVID-------------GSIGPNRRLPLLLVR-NDGLVYQTDFFHT
Ro_F2_d         HELME---------------------------VKKVYGDLPILLVR-GDGTICKTGKCFS
Pb_F2_b         QNLLEGVGLETVGFD--N-------------TTHAPIYSLPILLVR-GDGTVYKTNKTYK
Mm_M            SAFREG---WRWVRQP---------------------VQVPVTLVR-NDGVIYSTSLTFT
Hs_M            SAFREG---WRWVRQP---------------------VQVPVTLVR-NDGIIYSTSLTFT
Xl_M            SAFREG---WRWVRQP---------------------VQVPVTLVR-NDGVIYSTSLTFT
Dr_M            SAFREG---WRWVRQP---------------------VQVPVTLVR-NDGIIYSTALTFT
Dm_M            SQFRGE---WLWVRQP---------------------TQVPISLVR-NDGIIYATGLTFT
Hr_M            SEFREG---WTWVKQS---------------------VQVPINLVR-HDGIIYPTNLTFT
Ci_M            SAFREG---WKWVKES---------------------VQVPINLVR-NDGVIYPTNLTFT
Ce_M            SQVRNEQTHWMFTNRTT------------------GDVEVPISLVR-DDGVVYSSGLTFS
Mm_ML           AAFGSD---WRWLRTP---------------------ITVPVSLLR-ADALFYPSPFSFT
Hs_ML           AAFCSD---WRWLRAP---------------------ITIPMSLVR-ADGLFYPSAFSFT
Dr_ML           SILSGE---WRWTRQP---------------------ITVPLSLIR-LDGLIYRSWFSFT
Sp_F2           SRVYACT-------------------------ANLIELICEIPVCMFEPTVELSPILLFQ
So_F2           SRLQAFP-------------------------VNLTCIACVVPFHLWESKIKKNPILLFQ
Cn_F2           SAK--------------------------------SDRKRPIFLVREDGKVIIPTPLHYP
Sj_F2           HVPPRLHAYLADLADIICQP-----------PALSVTTSPELPILVSQQNIIFHSGFTWP
                                                         : .                

Cc_F1           CEPIHYSLDLAAMAPNGPNGV----DPQWLAAAQAAAAADGNMQPWTLRVM---------
Lb_F1           CENVFQTMDLAGIPGNPPNGVPGNIDTGWLAAAQAAAAADGGLHGWTLRVM---------
Pp_F1_a         CEYIFKDVDLLTPPPGE--------DGREWVAEQAAQAAENNLNSWAFRVL---------
Pp_F1_b         CEYIFKAVDLLTPPPGE--------DEREWVAEQAAQAAENNLNSWAFRVL---------
Pc_F1           VENIFQSLEINGRTDDQ----------AWLAQAQGMQGLEAAMHSWSLRVI---------
Mg_F1           CQDLVAVVRAAGDSSAANALQ----KLNVGLGEQAGAHELPPGSVWTLRVI---------
Um_F1           CEDLVQLMKATGHDTTADVLK----QLGFGLGDLAGP---PNDGAWSVRII---------
Pb_F1_a         CAVSVNGD--TSRWYVVPTHS----------HSLS-------------------------
Pb_F1_b         CRLSDKGDPLPEVWTVIPSST----------GPA--------------------------
Ro_F1_a         FTFLMHSPE-SGQFSILDCHT----------KR---------------------------
Ro_F1_b         WDQEGEGWLCK-------------------------------------------------
Ro_F1_c         TNS------CT-------------------------------------------------
So_F1           LPSRHLLGKSL-------------------------------------------------
Sc_F1           LSPWLSLGK---------------------------------------------------
Sp_F1           LTS-SAFGN---------------------------------------------------
Sj_F1           VR----------------------------------------------------------
Cc_F2           ------------------------------------------------------------
Lb_F2           ------------------------------------------------------------
Pc_F2           ------------------------------------------------------------
Pp_F2           ------------------------------------------------------------
Um_F2           C-----------------------------------------------------------
Ml_F2           EPM---------------------------------------------------------
Ro_F2_a         F-----------------------------------------------------------
Ro_F2_b         F-----------------------------------------------------------
Pb_F2_a         F-----------------------------------------------------------
Ro_F2_c         L-----------------------------------------------------------
Pb_F2_c         F-----------------------------------------------------------
Ro_F2_d         L-----------------------------------------------------------
Pb_F2_b         FQ----------------------------------------------------------
Mm_M            YTPEPGPRPHC-SAAGAILRA----NSSQVPSNE--------------SNTNSEGNYTNA
Hs_M            YTPEPGPRPHC-SAAGAILRA----NSSQVPPNE--------------SNTNSEGSYTNA
Xl_M            YTPEPGPRPHC-SAAGAILRA----NSSLLASNE--------------PNTNSEGSYTNI
Dr_M            YTPEPGPRPHC-SAAGAILRA----NSNSSTSPS--------------SSSSASSLLLQS
Dm_M            YTPEPGPRPHCNTQAEDVMRARQNNNNNNITSIS--------------NNNNSNNAGSPA
Hr_M            FTPEPGPR----PTLARLLYI----SSTP------------------------RDRIMPD
Ci_M            FTPEPGPRQHC-PAALNILHG----SKRPSASMPPTPVSGSEDDSGRGNESDRGDPIMPI
Ce_M            YKSLERHGPCR--IVSNY------------------------------------------
Mm_ML           YTPEYSALPRLPNAQEPAPDA---------------------------------DTLLES
Hs_ML           YTPEYSVRPGHPGVPEPATDA---------------------------------DALLES
Dr_ML           YTPEHSASSQTSGSGERSADS---------------------------------DALIDT
Sp_F2           YETLFHSGYKWPLESH--------------------------------------------
So_F2           HDTFFNSGFAWPLHS---------------------------------------------
Cn_F2           V-----------------------------------------------------------
Sj_F2           IHPHTL------------------------------------------------------
                                                                            

Cc_F1           -----------------------------------
Lb_F1           -----------------------------------
Pp_F1_a         -----------------------------------
Pp_F1_b         -----------------------------------
Pc_F1           -----------------------------------
Mg_F1           -----------------------------------
Um_F1           -----------------------------------
Pb_F1_a         -----------------------------------
Pb_F1_b         -----------------------------------
Ro_F1_a         -----------------------------------
Ro_F1_b         -----------------------------------
Ro_F1_c         -----------------------------------
So_F1           -----------------------------------
Sc_F1           -----------------------------------
Sp_F1           -----------------------------------
Sj_F1           -----------------------------------
Cc_F2           -----------------------------------
Lb_F2           -----------------------------------
Pc_F2           -----------------------------------
Pp_F2           -----------------------------------
Um_F2           -----------------------------------
Ml_F2           -----------------------------------
Ro_F2_a         -----------------------------------
Ro_F2_b         -----------------------------------
Pb_F2_a         -----------------------------------
Ro_F2_c         -----------------------------------
Pb_F2_c         -----------------------------------
Ro_F2_d         -----------------------------------
Pb_F2_b         -----------------------------------
Mm_M            STNSTS---------VTSSTATVVS----------
Hs_M            STNSTS---------VTSSTATVVS----------
Xl_M            STNSAN---------VTSSTAAVVS----------
Dr_M            AVDSQAGYGASGGVSTSSSSAMSVS----------
Dm_M            AGGGLQQQQQQHQALPSISEVQWNSHGSGLS----
Hr_M            RVPGRGVLIR-----PTWTTT--------------
Ci_M            KRPALDVHGR-----PVAPEAAATMNGANMLRTAS
Ce_M            -----------------------------------
Mm_ML           IHHEFTR---------TNFHLFCPT----------
Hs_ML           IHQEFTR---------TNFHLFIQT----------
Dr_ML           IHQEFTR---------TNFHLFMQS----------
Sp_F2           -----------------------------------
So_F2           -----------------------------------
Cn_F2           -----------------------------------
Sj_F2           -----------------------------------
                                                   
